# Supplementary material for: Qualitative and quantitative evaluation of thylakoid complexes separated by Blue Native PAGE
Source: Plant Methods. 2022 Mar 3;18:23. doi: 10.1186/s13007-022-00858-2 (PMC8895881; doi:10.1186/s13007-022-00858-2)
Supplement: Supplementary file 2 — Additional file 2. BN-solubilisation and evaluation [file 13007_2022_858_MOESM2_ESM.xlsx]

## Sheet: solubilisation
2020-09-22	BN PAGE (4,5-12%)		BisTris			SB - solubilisation buffer					SBG - Serva Blue G
sample used					Washing	solubilisation
isolation	Treatment	Chl a/b	Chla+b	Volume	buffer	2xSB	DW	10% DDM	10% Dig	SumV	SBG		DDM	Dig	Chl a+b
			(ug/mL)	(uL)	(uL)	(uL)	(uL)	(uL)	(uL)	(uL)	(uL)		(%)	(%)	(ug/mL)
2020-06-22	M	3.66	2788.63	10	300	27.8863	16.7318	5.57726	5.57726	55.7726	11.1545		1	1	500
2020-06-22	BS	6.3	735.448	60	300	44.1269	26.4761	8.82538	8.82538	88.2538	17.6508		1	1	500
2014-04-17	Ctrl	3.48177	1747.36	15	300	26.2104	15.7263	5.24209	5.24209	52.4209	10.4842		1	1	500
2015-04-30	LM	2.422	337.618	75	300	25.3213	15.1928	5.06427	5.06427	50.6427	10.1285		1	1	500
2020-11-10	CN PAGE (4,5-12%)		BisTris
sample used					Washing	solubilisation
isolation	Treatment	Chl a/b	Chla+b	Volume	buffer	2xSB	DW	10% DDM	10% Dig	SumV	87% glic		DDM	Dig	Chl a+b
			(ug/mL)	(uL)	(uL)	(uL)	(uL)	(uL)	(uL)	(uL)	(uL)		(%)	(%)	(ug/mL)
2020-10-11	BS	6.99	511.414	50	300	25.5707	5.11414	10.2283	10.2283	51.1414	10.2283		1	1	500
2015-04-30	LM	2.422	337.618	75	300	25.3213	15.1928	5.06427	5.06427	50.6427	10.1285		1	1	500

## Sheet: evaluation
						Normalised values
x-factor for normalisation		1.19727	0.997111
Isolation date		2015-04-30	2015-04-30			2015-04-30	2015-04-30		Ctrl: untreated
Treatment		Ctrl (M)	LM (M)			Ctrl (M)	LM (M)		LM: lincomycin treated
Chl a/b (leaf)		3.48	2.42			3.48	2.42		M: mesophyll
1stD (BN PAGE) 4.3-12%
date		2020-07-03	2020-07-03			2020-07-03	2020-07-03
Chl	ug/mL	500	500			500	500
DDM	% w/v	1	1			1	1
digitonin	% w/v	1	1			1	1
sample place		4-7	4-8			4-7	4-8
applied µL		15	15			15	15
Quality of separation		G	G			G	G		G: good
2ndD Laemmli 10-18%		2020-07-14	2020-07-14			2020-07-14	2020-07-14
gel number		3	4			3	4
ul		15	15			15	15
Quality of separation		G	G			G	G
		band volumes obtained from densitograms
		calculated volumes
PSI-NDH (mc1)		3123.16				3739.27
PSII-s1 (C2S2M2)		13899.6	11770.5			16641.5	11736.5
PSII-s2 (C2S2M)		27379	12247.5			32780.1	12212.1
PSI-mc3		6383.24	2984.23			7642.47	2975.61		mc - megacomplex
PSII-s3 (C2S2)		17004.1	9428.52			20358.5	9401.28		s - supercomplex
PSI-mc4		1538.01	2502.68			1841.42	2495.45		t - trimer
PSII-s4 (C2S)		11770.5	4473.37			14092.5	4460.45		d-dimer
PSI-s5		451.99	6925.64			541.155	6905.63		m-monomer
?			2046.25				2040.34		a - assembly
sumPSII-s		70053.1	37919.9			83872.6	37810.4
sumPSI-s		11496.4	14458.8			13764.3	14417
PSI-LHCII		16211.5	8139.02			19409.6	8115.51
PSI,PSII-d		96592.5	22648.6			115647	22583.2
PSI		85026.2	18879.4			101799	18824.8
PSII-d (C2)		4601.24	2402.88			5508.93	2395.94
CS		6965.08	1366.4			8339.09	1362.45
PSI-core		2433.61	6562.1			2913.69	6543.14
PSII-m (citbf-d)		46413.5	10750			55569.6	10718.9
PSII-m		21422.9	3847.69			25649	3836.57
cytbf-d		16360.4	2747.55			19587.9	2739.61
LHCII-a		41809.3	73871.1			50057	73657.7
PSII-CP43		5502				6587.39
LHCII-t		88507.3	177934			105967	177420
Lhca-d		2615.3	30929.6			3131.22	30840.3
?			10943				10911.4
CP43		320				383.127
Lhc-m		44291.8	111447			53029.3	111125
sum		417616	501449			500000	500000
evaluation from 1stD BN
sumPSI		115168	48039.3
sumPSII		108864	45536.9
sumLhc		174608	363252
PSI/PSII		1.0579	1.05495
LHCII/PSII		1.60391	7.9771
PSI-LHCII/PSI		0.190665	0.431107
PSII-s/PSII-m		3.27001	9.85525
LHCII-t/Lhc-m		2.94223	2.2594
PSI-s	%	9.98231	30.0979
PSI-LHCII	%	14.0765	16.9424
PSI	%	73.8281	39.2998
PSI-core	%	2.1131	13.6599
sum		100	100
LHCII-a	%	23.9446	20.336
LHCII-t	%	50.689	48.9835
Lhc-m	%	25.3664	30.6805
sum		100	100
Lhca-d	%	1.49781	8.51463
evaluation from 2ndD SDS
PSII-s4: apoCP47		7633.4	4976.24
PSII-s: apoCP47		41426.5	31938.8
PSII-d: apoCP47		2984	2673
CS: apoCP47		4517	1520
PSII-m: apoCP47		13893.2	4280.22
PSII-CP43: apoCP47		2499.19
sum apoCP47		65319.9	40412.1
apoLHCII-a		60554.7	99654.7
apoLHCII-t		108811	168402
apoLhc-m		54452.3	105477
apoLHCII-s		207427	157665
sum apoLhcb (see *)		431245	531198
petB+C+D		32118.9	5907
CF1		24567	12952
petA+B+C+D		46572.3	8565.15	!	in well separated bands: petA=0,45*petB-D
Cyt bf/Cyt bf+CF1		0.654664	0.398062
lhc-m/t		0.500431	0.626342
apoLhcb/2*apoCP47		3.30102	6.57227
PSII-s	%	63.421	79.0329
PSII-d	%	4.56829	6.61436
PSII-m	%	28.1847	14.3527
CP43-less PSII	%	3.82608	0
sum		100	100

## Sheet: Phoretix-ImageJ comparison
Fig. 1b
Phoretix			ImageJ
Band	Volume	%		%			ImageJ
1	2642.81	0.416728	44.657	0.377022
2	14118.1	2.22619	243.071	2.05215		hand-made baseline
3	25556.1	4.02978	417.485	3.52466
4	28766.3	4.53598	525.021	4.43255
5	19157.3	3.0208	325.021	2.74403
6	187506	29.5666	3833.7	32.3664
7	13005.8	2.0508	217.506	1.83632
8	74482.2	11.7446	1329.28	11.2226
9	42785.3	6.74655	726.799	6.13608			Phoretix
10	5595.55	0.882327	57.485	0.485323
11	178136	28.0892	3657.6	30.8797
12	3165.04	0.499075	34.95	0.295069
13	9357.24	1.47548	168.092	1.41914
14	29907.4	4.71591	264.012	2.22895
sum	634181	100	11844.7	100
