# Supplementary material for: Qualitative and quantitative evaluation of thylakoid complexes separated by Blue Native PAGE
Source: Plant Methods. 2022 Mar 3;18:23. doi: 10.1186/s13007-022-00858-2 (PMC8895881; doi:10.1186/s13007-022-00858-2)
Supplement: Supplementary file 3 — Additional file 3. MS results 1. [file 13007_2022_858_MOESM3_ESM.xlsx]

## Sheet: Fig. 2c A spot UniProtKB_maize
Accession	Entry	Description	mW (Da)	PLGS Score	Peptides	Coverage (%)
A0A3L6GBC8	A0A3L6GBC8_MAIZE	Photosynthetic NDH subunit of subcomplex B 1_ chloroplastic OS=Zea mays OX=4577 GN=PNSB1_0 PE=4 SV=1	51403	8547.74	26	56.4378
K7TV49	K7TV49_MAIZE	Photosynthetic NDH subunit of subcomplex B 1 chloroplastic OS=Zea mays OX=4577 GN=103653300 PE=4 SV=1	51972	3179.96	25	53.0786
A0A5P8KLB4	A0A5P8KLB4_MAIZE	Photosystem II CP47 reaction center protein OS=Zea mays OX=4577 GN=psbB PE=3 SV=1	56070	2125.68	9	18.7008
A0A1D6IAU4	A0A1D6IAU4_MAIZE	Histone H4 OS=Zea mays OX=4577 GN=ZEAMMB73_Zm00001d021422 PE=3 SV=1	14949	1516.18	2	12.4088

## Sheet: PSI-mc1 UniProtKB_maize
Accession	Entry	Description	mW (Da)	PLGS Score	Peptides	Coverage (%)
A0A5P8KLE9	A0A5P8KLE9_MAIZE	NAD(P)H-quinone oxidoreductase subunit H_ chloroplastic OS=Zea mays OX=4577 GN=ndhH PE=3 SV=1	45629	1015.73	12	23.4097
A0A5P8KLF2	A0A5P8KLF2_MAIZE	NAD(P)H-quinone oxidoreductase subunit 5_ chloroplastic OS=Zea mays OX=4577 GN=ndhF PE=3 SV=1	82950	567.91	12	10.0271
A0A3L6GBC8	A0A3L6GBC8_MAIZE	Photosynthetic NDH subunit of subcomplex B 1_ chloroplastic OS=Zea mays OX=4577 GN=PNSB1_0 PE=4 SV=1	51403	1557.33	9	29.1845
K7TV49	K7TV49_MAIZE	Photosynthetic NDH subunit of subcomplex B 1 chloroplastic OS=Zea mays OX=4577 GN=103653300 PE=4 SV=1	51972	460.567	8	22.5053
A0A5P8KLE6	A0A5P8KLE6_MAIZE	NAD(P)H-quinone oxidoreductase subunit I_ chloroplastic OS=Zea mays OX=4577 GN=ndhI PE=3 SV=1	21143	1828.9	7	27.7778
A0A5P8KLA0	A0A5P8KLA0_MAIZE	NAD(P)H-quinone oxidoreductase subunit J_ chloroplastic OS=Zea mays OX=4577 GN=ndhJ PE=3 SV=1	18657	6107.52	6	48.4277
A0A1D6HBD7	A0A1D6HBD7_MAIZE	Photosynthetic NDH subunit of lumenal location 2 chloroplastic OS=Zea mays OX=4577 GN=ZEAMMB73_Zm00001d016943 PE=3 SV=1	24200	1410.79	6	33.79
A0A3L6FR89	A0A3L6FR89_MAIZE	NAD(P)H dehydrogenase subunit M OS=Zea mays OX=4577 GN=ndhM PE=3 SV=1	23951	562.166	6	24.7619
A0A3L6FA99	A0A3L6FA99_MAIZE	NAD(P)H-quinone oxidoreductase subunit N_ chloroplastic OS=Zea mays OX=4577 GN=ndhN_1 PE=4 SV=1	23024	1132.77	5	24.5192
A0A3B6UD78	A0A3B6UD78_MAIZE	NAD(P)H-quinone oxidoreductase subunit 1_ chloroplastic OS=Zea mays OX=4577 GN=ndhA PE=3 SV=1	40346	578.785	5	11.6022
A0A1D6JYG6	A0A1D6JYG6_MAIZE	Photosynthetic NDH subunit of lumenal location 1 chloroplastic OS=Zea mays OX=4577 GN=ZEAMMB73_Zm00001d028670 PE=4 SV=1	25683	1546.82	4	16.7382
A0A3L6DA24	A0A3L6DA24_MAIZE	Photosynthetic NDH subunit of subcomplex B 2_ chloroplastic OS=Zea mays OX=4577 GN=PNSB2_0 PE=4 SV=1	37902	2261.18	3	15.2113
A0A317YLK7	A0A317YLK7_MAIZE	Photosynthetic NDH subunit of subcomplex B 2_ chloroplastic OS=Zea mays OX=4577 GN=Zm00014a_030671 PE=4 SV=1	37217	537.389	3	12.5714
A0A5P8KM09	A0A5P8KM09_MAIZE	NAD(P)H-quinone oxidoreductase chain 4_ chloroplastic OS=Zea mays OX=4577 GN=ndhD PE=3 SV=1	56316	243.607	3	5.2
K7TFI4	K7TFI4_MAIZE	NAD(P)H-quinone oxidoreductase subunit U chloroplastic OS=Zea mays OX=4577 GN=103640914 PE=4 SV=1	25323	193.803	3	13.5021
A0A3L6DTN1	A0A3L6DTN1_MAIZE	NAD(P)H-quinone oxidoreductase subunit O_ chloroplastic OS=Zea mays OX=4577 GN=ndhO PE=4 SV=1	16595	678.265	2	10.6667
A0A3L6EJZ9	A0A3L6EJZ9_MAIZE	Chlorophyll a-b binding protein_ chloroplastic OS=Zea mays OX=4577 GN=LHCA5 PE=3 SV=1	33854	375.983	2	6.3492
A0A5P8KLV9	A0A5P8KLV9_MAIZE	Photosystem I P700 chlorophyll a apoprotein A2 OS=Zea mays OX=4577 GN=psaB PE=3 SV=1	82517	660.341	8	10.0817
A0A096RAV0	A0A096RAV0_MAIZE	PSI-F OS=Zea mays OX=4577 GN=103625835 PE=3 SV=1	24487	1167.17	5	21.5517
A0A1D6GF65	A0A1D6GF65_MAIZE	Photosystem I subunit d1 OS=Zea mays OX=4577 GN=ZEAMMB73_Zm00001d013039 PE=3 SV=1	25263	1162.13	5	17.7966
A0A5P8KLH3	A0A5P8KLH3_MAIZE	Photosystem I iron-sulfur center OS=Zea mays OX=4577 GN=psaC PE=3 SV=1	8893	1635.7	4	45.679
A0A3L6F840	A0A3L6F840_MAIZE	Chlorophyll a-b binding protein_ chloroplastic OS=Zea mays OX=4577 GN=lhcA-P4 PE=3 SV=1	29477	1465.18	4	16.791
B6U534	B6U534_MAIZE	PSI-G OS=Zea mays OX=4577 GN=100285458 PE=1 SV=1	15304	612.938	4	11.0345
A0A3B6UD72	A0A3B6UD72_MAIZE	Photosystem I P700 chlorophyll a apoprotein A1 OS=Zea mays OX=4577 PE=3 SV=1	83055	199.885	3	2.6667
A0A096RWW7	A0A096RWW7_MAIZE	Chlorophyll a-b binding protein_ chloroplastic OS=Zea mays OX=4577 GN=100273427 PE=3 SV=1	29561	476.432	4	13.2841
B6SUJ9	B6SUJ9_MAIZE	Oxygen evolving enhancer protein 3 OS=Zea mays OX=4577 PE=2 SV=1	23388	806.045	3	16.7442
A0A3L6G1V0	A0A3L6G1V0_MAIZE	Domain E OS=Zea mays OX=4577 GN=Zm00014a_006773 PE=3 SV=1	52523	383.806	3	4.6559
A0A1X7YHF7	A0A1X7YHF7_MAIZE	Photosystem II D2 protein OS=Zea mays OX=4577 GN=psbD PE=3 SV=1	39533	306.943	3	9.0652
B6SUC4	B6SUC4_MAIZE	Chlorophyll a-b binding protein_ chloroplastic OS=Zea mays OX=4577 GN=100282214 PE=1 SV=1	28965	1531.32	7	26.9663
B4FQI8	B4FQI8_MAIZE	Peptidylprolyl isomerase OS=Zea mays OX=4577 PE=2 SV=1	21768	1063.99	7	39.0698
B6SRR2	B6SRR2_MAIZE	Peptidylprolyl isomerase OS=Zea mays OX=4577 PE=2 SV=1	22796	957.77	7	36

## Sheet: PSI-mc1 UniProtKB_PSI-NDH
Accession	Entry	Description	mW (Da)	PLGS Score	Peptides	Coverage (%)
A0A3L6GBC8	A0A3L6GBC8_MAIZE	Photosynthetic NDH subunit of subcomplex B 1_ chloroplastic OS=Zea mays OX=4577 GN=PNSB1_0 PE=4 SV=1	51403	1376.09	10	33.9056
A0A1D6HBD7	A0A1D6HBD7_MAIZE	Photosynthetic NDH subunit of lumenal location 2 chloroplastic OS=Zea mays OX=4577 GN=ZEAMMB73_Zm00001d016943 PE=3 SV=1	24200	2148.51	7	38.3562
A0A1D6JYG6	A0A1D6JYG6_MAIZE	Photosynthetic NDH subunit of lumenal location 1 chloroplastic OS=Zea mays OX=4577 GN=ZEAMMB73_Zm00001d028670 PE=4 SV=1	25683	1986.43	5	20.1717
A0A3L6FCA2	A0A3L6FCA2_MAIZE	Photosynthetic NDH subunit of lumenal location 2_ chloroplastic OS=Zea mays OX=4577 GN=PNSL2_0 PE=3 SV=1	28180	1201.01	5	25.6809
B4FJP7	B4FJP7_MAIZE	Photosynthetic NDH subunit of subcomplex B 2 chloroplastic OS=Zea mays OX=4577 GN=100216780 PE=2 SV=1	37559	692.326	5	17.5141
K7TV49	K7TV49_MAIZE	Photosynthetic NDH subunit of subcomplex B 1 chloroplastic OS=Zea mays OX=4577 GN=103653300 PE=4 SV=1	51972	505.182	5	15.0743
A0A3L6DA24	A0A3L6DA24_MAIZE	Photosynthetic NDH subunit of subcomplex B 2_ chloroplastic OS=Zea mays OX=4577 GN=PNSB2_0 PE=4 SV=1	37902	2385.53	4	20.2817
A0A172W407	A0A172W407_HELAN	NADH-quinone oxidoreductase subunit D OS=Helianthus annuus OX=4232 GN=ndhH PE=3 SV=1	45379	425.494	4	5.598
P56767	PSAB_ARATH	Photosystem I P700 chlorophyll a apoprotein A2 OS=Arabidopsis thaliana OX=3702 GN=psaB PE=3 SV=1	82423	4197.51	7	12.9428
A0A6I5REA0	A0A6I5REA0_9CYAN	Photosystem I P700 chlorophyll a apoprotein A2 OS=Leptolyngbya sp. SIO1E4 OX=2607768 GN=psaB PE=3 SV=1	82548	1508.45	5	9.3243
P62090	PSAC_ARATH	Photosystem I iron-sulfur center OS=Arabidopsis thaliana OX=3702 GN=psaC PE=3 SV=2	9032	2728.28	4	45.679
A0A6T6E4V5	A0A6T6E4V5_9STRA	Photosystem I P700 chlorophyll a apoprotein A1 OS=Synchroma pusillum OX=1181717 GN=SPUS1452_LOCUS4075 PE=3 SV=1	83668	2481.72	4	5.0398
A0A3L6F840	A0A3L6F840_MAIZE	Chlorophyll a-b binding protein_ chloroplastic OS=Zea mays OX=4577 GN=lhcA-P4 PE=3 SV=1	29477	1970.75	4	16.791
A0A160E6R6	A0A160E6R6_9CHLO	Photosystem I P700 chlorophyll a apoprotein A1 OS=Koshicola spirodelophila OX=1707787 GN=psaA PE=3 SV=1	82552	790.513	4	4.261
A0A6P1AA92	A0A6P1AA92_9CYAN	Photosystem I P700 chlorophyll a apoprotein A1 OS=Kamptonema sp. SIO1D9 OX=2607808 GN=psaA PE=3 SV=1	84456	678.983	4	4.9738
A0A124RPD2	A0A124RPD2_CYNCS	Photosystem I PsaA/PsaB OS=Cynara cardunculus var. scolymus OX=59895 GN=Ccrd_025895 PE=4 SV=1	50411	2335	3	6.4877
K4AEM5	K4AEM5_SETIT	PSI-F OS=Setaria italica OX=4555 GN=101783492 PE=3 SV=1	24401	1863.79	3	11.6883
A0A2T7ETQ1	A0A2T7ETQ1_9POAL	PSI-G OS=Panicum hallii var. hallii OX=1504633 GN=GQ55_2G296600 PE=3 SV=1	15020	509.856	3	6.4286
Q9SHE8	PSAF_ARATH	Photosystem I reaction center subunit III_ chloroplastic OS=Arabidopsis thaliana OX=3702 GN=PSAF PE=1 SV=1	24157	1149.49	2	6.7873
A0A410PA71	A0A410PA71_9ROSI	Photosystem I P700 apoprotein A2 OS=Commiphora gileadensis OX=1700993 GN=psaB PE=4 SV=1	83861	208.917	2	2.9973
A0A4S4DHY3	A0A4S4DHY3_CAMSI	Photosystem I P700 chlorophyll a apoprotein A1 OS=Camellia sinensis var. sinensis OX=542762 GN=TEA_001227 PE=3 SV=1	190541	4692.29	9	6.9127
A0A0V0J060	A0A0V0J060_SOLCH	Photosystem I P700 chlorophyll a apoprotein A1 OS=Solanum chacoense OX=4108 PE=3 SV=1	166450	4730.06	8	5.8902
A0A5N6N6M1	A0A5N6N6M1_9ASTR	Maturase K OS=Mikania micrantha OX=192012 GN=matK PE=3 SV=1	119508	1691.34	8	7.8652
A0A2T7C788	A0A2T7C788_9POAL	Photosystem I P700 chlorophyll a apoprotein A1 OS=Panicum hallii var. hallii OX=1504633 GN=GQ55_9G265200 PE=3 SV=1	77803	815.793	6	8.4286
A0A140GYJ4	A0A140GYJ4_9POAL	Chlorophyll a-b binding protein_ chloroplastic OS=Paspalum vaginatum OX=158149 PE=2 SV=1	28927	3112.07	5	14.1791
A0A6D2KKD9	A0A6D2KKD9_9BRAS	UDPGT domain-containing protein OS=Microthlaspi erraticum OX=1685480 GN=MERR_LOCUS40749 PE=3 SV=1	89781	1746.5	5	7.0284
A0A2U1PTW1	A0A2U1PTW1_ARTAN	Photosystem I OS=Artemisia annua OX=35608 GN=CTI12_AA113640 PE=3 SV=1	86383	1612.99	5	6.6148
A0A2G2W5B8	A0A2G2W5B8_CAPBA	Photosystem I chlorophyll a apoprotein A2 OS=Capsicum baccatum OX=33114 GN=CQW23_19276 PE=4 SV=1	109789	3880.07	4	3.9715
W5FIZ2	W5FIZ2_WHEAT	Chlorophyll a-b binding protein_ chloroplastic OS=Triticum aestivum OX=4565 PE=3 SV=1	26691	1514.15	4	16.7347
A0A540N7W4	A0A540N7W4_MALBA	Chlorophyll a-b binding protein_ chloroplastic OS=Malus baccata OX=106549 GN=C1H46_007689 PE=3 SV=1	28953	1313.04	4	10.5263
A0A4Y1RG88	A0A4Y1RG88_PRUDU	9 kDa polypeptide OS=Prunus dulcis OX=3755 GN=Prudu_013827 PE=3 SV=1	128467	2754.35	3	2.8922
A0A2G3DGC7	A0A2G3DGC7_CAPCH	Photosystem I chlorophyll a apoprotein A1 OS=Capsicum chinense OX=80379 GN=BC332_02130 PE=3 SV=1	61185	1413.2	3	6.7642
A0A4P1RUF7	A0A4P1RUF7_LUPAN	Chlorophyll a-b binding protein_ chloroplastic OS=Lupinus angustifolius OX=3871 GN=TanjilG_13253 PE=3 SV=1	28407	1253.69	3	10.1563
A0A2S6V032	A0A2S6V032_9CYAN	Photosystem II (Fragment) OS=Chroococcidiopsis sp. TS-821 OX=1378066 GN=B1A85_23150 PE=3 SV=1	38828	1110.63	3	9.2754
A0A087GLY0	A0A087GLY0_ARAAL	Uncharacterized protein OS=Arabis alpina OX=50452 GN=AALP_AA6G038200 PE=3 SV=1	22500	896.044	3	13.0435
A0A6V3GCV5	A0A6V3GCV5_9CHLO	Uncharacterized protein (Fragment) OS=Pyramimonas parkeae OX=36894 GN=PPAR00386_LOCUS33726 PE=3 SV=1	24449	612.697	3	13.6564
A0A096RWW7	A0A096RWW7_MAIZE	Chlorophyll a-b binding protein_ chloroplastic OS=Zea mays OX=4577 GN=100273427 PE=3 SV=1	29561	570.436	3	13.2841
A0A0B5E715	A0A0B5E715_9MONI	Photosystem I subunit VII OS=Dipteris conjugata OX=32108 GN=psaC PE=4 SV=1	8686	750.886	2	23.4568
A0A0D3E051	A0A0D3E051_BRAOL	Uncharacterized protein OS=Brassica oleracea var. oleracea OX=109376 GN=106319036 PE=3 SV=1	22560	579.527	2	9.6154
W9R983	W9R983_9ROSA	Chlorophyll a-b binding protein_ chloroplastic OS=Morus notabilis OX=981085 GN=L484_002539 PE=3 SV=1	32842	317.683	2	5.102

## Sheet: PSI-mc3 UniProtKB_maize
Accession	Entry	Description	mW (Da)	PLGS Score	Peptides	Coverage (%)
A0A3L6GBC8	A0A3L6GBC8_MAIZE	Photosynthetic NDH subunit of subcomplex B 1_ chloroplastic OS=Zea mays OX=4577 GN=PNSB1_0 PE=4 SV=1	51403	4166.92	14	36.4807
A0A5P8KLF2	A0A5P8KLF2_MAIZE	NAD(P)H-quinone oxidoreductase subunit 5_ chloroplastic OS=Zea mays OX=4577 GN=ndhF PE=3 SV=1	82950	2560.86	14	15.7182
A0A3L6DA24	A0A3L6DA24_MAIZE	Photosynthetic NDH subunit of subcomplex B 2_ chloroplastic OS=Zea mays OX=4577 GN=PNSB2_0 PE=4 SV=1	37902	8553.78	9	31.5493
K7TV49	K7TV49_MAIZE	Photosynthetic NDH subunit of subcomplex B 1 chloroplastic OS=Zea mays OX=4577 GN=103653300 PE=4 SV=1	51972	2951.94	9	19.7452
A0A317YLK7	A0A317YLK7_MAIZE	Photosynthetic NDH subunit of subcomplex B 2_ chloroplastic OS=Zea mays OX=4577 GN=Zm00014a_030671 PE=4 SV=1	37217	8138.99	8	26.5714
A0A1D6HBD7	A0A1D6HBD7_MAIZE	Photosynthetic NDH subunit of lumenal location 2 chloroplastic OS=Zea mays OX=4577 GN=ZEAMMB73_Zm00001d016943 PE=3 SV=1	24200	3856.04	7	30.137
A0A1D6JYG6	A0A1D6JYG6_MAIZE	Photosynthetic NDH subunit of lumenal location 1 chloroplastic OS=Zea mays OX=4577 GN=ZEAMMB73_Zm00001d028670 PE=4 SV=1	25683	3649.43	7	27.4678
A0A3L6E7E6	A0A3L6E7E6_MAIZE	Photosynthetic NDH subunit of lumenal location 3_ chloroplastic OS=Zea mays OX=4577 GN=PNSL3 PE=3 SV=1	25686	1815.68	6	27.6596
A0A3B6UD78	A0A3B6UD78_MAIZE	NAD(P)H-quinone oxidoreductase subunit 1_ chloroplastic OS=Zea mays OX=4577 GN=ndhA PE=3 SV=1	40346	909.139	4	11.326
A0A5P8KLE9	A0A5P8KLE9_MAIZE	NAD(P)H-quinone oxidoreductase subunit H_ chloroplastic OS=Zea mays OX=4577 GN=ndhH PE=3 SV=1	45629	478.771	4	9.1603
P0CD58	NU2C1_MAIZE	NAD(P)H-quinone oxidoreductase subunit 2 A_ chloroplastic OS=Zea mays OX=4577 GN=ndhB1 PE=2 SV=1	56966	642.775	3	5.098
A0A3L6FDN2	A0A3L6FDN2_MAIZE	Photosynthetic NDH subunit of subcomplex B 5_ chloroplastic OS=Zea mays OX=4577 GN=Zm00014a_020346 PE=4 SV=1	25605	1864.44	2	14.8472
A0A5P8KM09	A0A5P8KM09_MAIZE	NAD(P)H-quinone oxidoreductase chain 4_ chloroplastic OS=Zea mays OX=4577 GN=ndhD PE=3 SV=1	56316	189.019	2	3.8
A0A317YJL6	A0A317YJL6_MAIZE	Photosystem I reaction center subunit II_ chloroplastic OS=Zea mays OX=4577 GN=psaD_1 PE=3 SV=1	21563	23815.1	14	63.3166
A0A3L6EPN9	A0A3L6EPN9_MAIZE	Photosystem I reaction center subunit II_ chloroplastic OS=Zea mays OX=4577 GN=psaD_0 PE=3 SV=1	21630	22699.8	13	56.5
A0A3B6UD72	A0A3B6UD72_MAIZE	Photosystem I P700 chlorophyll a apoprotein A1 OS=Zea mays OX=4577 PE=3 SV=1	83055	1861.83	13	13.2
A0A096RAV0	A0A096RAV0_MAIZE	PSI-F OS=Zea mays OX=4577 GN=103625835 PE=3 SV=1	24487	11833.7	11	34.0517
A0A3L6D9R0	A0A3L6D9R0_MAIZE	Chlorophyll a-b binding protein_ chloroplastic OS=Zea mays OX=4577 GN=CAB8 PE=3 SV=1	28965	7334.32	11	36.7041
A0A5P8KLV9	A0A5P8KLV9_MAIZE	Photosystem I P700 chlorophyll a apoprotein A2 OS=Zea mays OX=4577 GN=psaB PE=3 SV=1	82517	3916.86	11	11.5804
A0A5P8KLH3	A0A5P8KLH3_MAIZE	Photosystem I iron-sulfur center OS=Zea mays OX=4577 GN=psaC PE=3 SV=1	8893	6690.83	6	79.0123
B6U534	B6U534_MAIZE	PSI-G OS=Zea mays OX=4577 GN=100285458 PE=1 SV=1	15304	5733.33	5	17.931
A0A3L6E4J8	A0A3L6E4J8_MAIZE	Photosystem I reaction center subunit IV_ chloroplastic OS=Zea mays OX=4577 GN=PSAE_1 PE=3 SV=1	14427	27479.5	4	53.6765
B6TH55	B6TH55_MAIZE	Photosystem I reaction center subunit IV A OS=Zea mays OX=4577 GN=100283327 PE=2 SV=1	14824	12244.6	4	53.9568
A0A3L6F840	A0A3L6F840_MAIZE	Chlorophyll a-b binding protein_ chloroplastic OS=Zea mays OX=4577 GN=lhcA-P4 PE=3 SV=1	29477	10327.1	4	15.6716
B4FLT7	B4FLT7_MAIZE	Photosystem I H subunit1 OS=Zea mays OX=4577 GN=ZEAMMB73_Zm00001d038984 PE=2 SV=1	14920	9333.8	3	16.1972
B4G1K9	B4G1K9_MAIZE	PSI-G OS=Zea mays OX=4577 GN=100284847 PE=2 SV=1	15266	3502.88	3	16.9014
A0A3L6FDJ3	A0A3L6FDJ3_MAIZE	Photosystem I reaction center subunit N_ chloroplastic OS=Zea mays OX=4577 GN=PSAN_0 PE=3 SV=1	23369	2576.14	3	15.6682
A0A3L6DL54	A0A3L6DL54_MAIZE	PSI subunit V OS=Zea mays OX=4577 GN=PSAL_1 PE=3 SV=1	22240	1182.66	3	10
A0A3L6E041	A0A3L6E041_MAIZE	PSI-K OS=Zea mays OX=4577 GN=PSAK PE=3 SV=1	13595	1963.33	2	14.1791
A0A1D6L210	A0A1D6L210_MAIZE	NADH dehydrogenase [ubiquinone] iron-sulfur protein 1 mitochondrial OS=Zea mays OX=4577 GN=100280404 PE=3 SV=1	80666	22068.7	29	43.6828
B4F8V5	B4F8V5_MAIZE	NADH dehydrogenase [ubiquinone] iron-sulfur protein 1 mitochondrial OS=Zea mays OX=4577 GN=100191453 PE=2 SV=1	80628	20405.1	26	39.1655
A0A3L6G2J2	A0A3L6G2J2_MAIZE	NADH dehydrogenase [ubiquinone] flavoprotein 1_ mitochondrial OS=Zea mays OX=4577 GN=At5g08530_1 PE=3 SV=1	55160	6877.61	20	33.9286
A0A1D6HPC4	A0A1D6HPC4_MAIZE	NADH dehydrogenase [ubiquinone] 1 alpha subcomplex subunit 9 mitochondrial OS=Zea mays OX=4577 GN=ZEAMMB73_Zm00001d018479 PE=4 SV=1	37931	6035.31	15	34.7953
B6TMG9	B6TMG9_MAIZE	Mitochondrial NADH ubiquinone oxidoreductase 29 kDa subunit OS=Zea mays OX=4577 PE=2 SV=1	27872	1448.42	8	20.9924
Q5K097	Q5K097_MAIZE	NADH dehydrogenase_ subunit 9 OS=Zea mays OX=4577 GN=nad9 PE=2 SV=1	22916	12347.2	7	40.5263
A0A1D6GG96	A0A1D6GG96_MAIZE	NADH-ubiquinone oxidoreductase 23 kDa subunit OS=Zea mays OX=4577 GN=100282522 PE=3 SV=1	25650	8236.11	7	22.4215
B4FCV1	B4FCV1_MAIZE	NADH dehydrogenase [ubiquinone] 1 alpha subcomplex subunit 12 OS=Zea mays OX=4577 GN=100192845 PE=2 SV=1	18523	3914.16	7	41.5094
A0A3L6DZ16	A0A3L6DZ16_MAIZE	Gamma carbonic anhydrase 2_ mitochondrial OS=Zea mays OX=4577 GN=GAMMACA2 PE=4 SV=1	29625	3061.93	7	22.3443
B4FPX5	B4FPX5_MAIZE	NADH dehydrogenase [ubiquinone] flavoprotein 2 mitochondrial OS=Zea mays OX=4577 GN=100272681 PE=2 SV=1	35177	1866.58	7	20.9877
Q6R9L0	Q6R9L0_MAIZE	NADH dehydrogenase subunit 9 OS=Zea mays OX=4577 GN=nad9 PE=4 SV=1	22580	10662	6	35.7895
B6TLX0	B6TLX0_MAIZE	NADH-ubiquinone oxidoreductase 10.5 kDa subunit OS=Zea mays OX=4577 GN=100283792 PE=2 SV=1	11094	4786.14	6	62.6263
A0A317Y753	A0A317Y753_MAIZE	NADH dehydrogenase [ubiquinone] 1 beta subcomplex subunit 10-B OS=Zea mays OX=4577 GN=Zm00014a_003937 PE=3 SV=1	12493	2733.18	5	46.1538
K7USN8	K7USN8_MAIZE	Gamma carbonic anhydrase 1 mitochondrial OS=Zea mays OX=4577 GN=103634649 PE=4 SV=1	28401	548.914	5	26.2357
A0A1D6NDN3	A0A1D6NDN3_MAIZE	NADH dehydrogenase [ubiquinone] iron-sulfur protein 7 mitochondrial OS=Zea mays OX=4577 GN=ZEAMMB73_Zm00001d043620 PE=4 SV=1	13933	3127.86	4	31.0606
Q6R9H4	Q6R9H4_MAIZE	NADH-ubiquinone oxidoreductase chain 5 OS=Zea mays OX=4577 GN=nad5 PE=3 SV=1	74440	2815.47	4	5.8209
Q6R9J9	Q6R9J9_MAIZE	NADH dehydrogenase subunit 2 OS=Zea mays OX=4577 GN=nad2 PE=3 SV=1	53634	1034.51	4	6.3525
A0A317YFY5	A0A317YFY5_MAIZE	NADH dehydrogenase [ubiquinone] 1 alpha subcomplex subunit 13-B OS=Zea mays OX=4577 GN=At2g33220_0 PE=3 SV=1	15963	5430.47	3	21.6783
B4FGH7	B4FGH7_MAIZE	NADH dehydrogenase [ubiquinone] iron-sulfur protein 4_ mitochondrial OS=Zea mays OX=4577 GN=100193844 PE=2 SV=1	17250	1834.09	2	9.5541
A0A3L6DF13	A0A3L6DF13_MAIZE	Putative NADH dehydrogenase [ubiquinone] 1 alpha subcomplex subunit 5_ mitochondrial OS=Zea mays OX=4577 GN=At5g52840_1 PE=3 SV=1	24897	1700.65	2	10.6195
A0A1D6K0T8	A0A1D6K0T8_MAIZE	NADH ubiquinone oxidoreductase1 OS=Zea mays OX=4577 GN=ZEAMMB73_Zm00001d028918 PE=3 SV=1	19370	1456.55	2	13.8728
A0A317YH98	A0A317YH98_MAIZE	NADH dehydrogenase [ubiquinone] 1 alpha subcomplex subunit 6 OS=Zea mays OX=4577 GN=At3g12260 PE=3 SV=1	15131	396.067	2	12.1212
A0A1D6PYI3	A0A1D6PYI3_MAIZE	Protein PROTON GRADIENT REGULATION 5 chloroplastic OS=Zea mays OX=4577 GN=ZEAMMB73_Zm00001d049883 PE=4 SV=1	22437	598.811	2	7.767
A0A3L6E8V2	A0A3L6E8V2_MAIZE	Oxygen-evolving enhancer protein 1_ chloroplastic OS=Zea mays OX=4577 GN=PSBO_0 PE=3 SV=1	34497	14195.1	17	61.7021
A0A1X7YHG9	A0A1X7YHG9_MAIZE	ATP synthase subunit alpha_ chloroplastic OS=Zea mays OX=4577 GN=100280996 PE=3 SV=1	55656	1720.42	15	33.925
B4F9R9	B4F9R9_MAIZE	Oxygen-evolving enhancer protein 1 OS=Zea mays OX=4577 PE=2 SV=1	35057	11138	13	40
A0A096TUU6	A0A096TUU6_MAIZE	Ribulose bisphosphate carboxylase large chain OS=Zea mays OX=4577 PE=3 SV=1	53443	8198.65	13	22.9814
A0A5P8KL92	A0A5P8KL92_MAIZE	Photosystem II CP43 reaction center protein OS=Zea mays OX=4577 GN=psbC PE=3 SV=1	53175	7603.32	13	21.9462
A0A5P8KLB4	A0A5P8KLB4_MAIZE	Photosystem II CP47 reaction center protein OS=Zea mays OX=4577 GN=psbB PE=3 SV=1	56070	8565.9	11	22.0472
O24561	O24561_MAIZE	Chlorophyll a-b binding protein_ chloroplastic OS=Zea mays OX=4577 GN=Lhcb4*1 PE=2 SV=1	31365	15139.4	10	31.2715
A0A1D6QS42	A0A1D6QS42_MAIZE	H(+)-transporting two-sector ATPase OS=Zea mays OX=4577 GN=542327 PE=3 SV=1	65296	2012.17	10	19.0878
Q6R987	Q6R987_MAIZE	ATP synthase subunit alpha OS=Zea mays OX=4577 GN=atp1-a2 PE=3 SV=1	55145	1787.19	10	19.0945
A0A3L6DET6	A0A3L6DET6_MAIZE	Photosystem II protein D1 OS=Zea mays OX=4577 GN=psbA_1 PE=3 SV=1	38985	7890.82	9	16.9972
K7V9Q3	K7V9Q3_MAIZE	NAD(P)H dehydrogenase subunit H OS=Zea mays OX=4577 GN=4055893 PE=3 SV=1	35141	14362.4	8	20.9003
A0A3L6FUR8	A0A3L6FUR8_MAIZE	Chlorophyll a-b binding protein_ chloroplastic OS=Zea mays OX=4577 GN=Zm00014a_010821 PE=3 SV=1	30151	8098.44	8	34.2756
B4FUA1	B4FUA1_MAIZE	Chlorophyll a-b binding protein_ chloroplastic OS=Zea mays OX=4577 GN=542530 PE=2 SV=1	27979	6189.9	8	12.8302
B4FJG1	B4FJG1_MAIZE	Chlorophyll a-b binding protein_ chloroplastic OS=Zea mays OX=4577 GN=100216729 PE=2 SV=1	31391	13868.8	7	21.6495
A0A1D6EVW3	A0A1D6EVW3_MAIZE	Ribulose bisphosphate carboxylase large chain OS=Zea mays OX=4577 GN=ZEAMMB73_Zm00001d006402 PE=3 SV=1	69294	7790.83	7	10.5096
A0A1R3NS96	A0A1R3NS96_MAIZE	ATP synthase subunit beta_ chloroplastic OS=Zea mays OX=4577 GN=atpB PE=3 SV=1	54007	2492.49	7	17.6707
A0A3L6GA69	A0A3L6GA69_MAIZE	Chlorophyll a-b binding protein_ chloroplastic OS=Zea mays OX=4577 GN=CAP10B_0 PE=3 SV=1	26611	12205.3	6	23.3871
A0A1D6LIK1	A0A1D6LIK1_MAIZE	Peptidyl-prolyl cis-trans isomerase OS=Zea mays OX=4577 GN=ZEAMMB73_Zm00001d035761 PE=3 SV=1	26427	2472.92	6	27.8884
A0A1D6FJP9	A0A1D6FJP9_MAIZE	ATP synthase subunit beta OS=Zea mays OX=4577 GN=ZEAMMB73_Zm00001d009488 PE=3 SV=1	45875	1474.22	6	19.2941
B6UHI4	B6UHI4_MAIZE	Vacuolar proton pump subunit B OS=Zea mays OX=4577 GN=100286306 PE=2 SV=1	54054	857.459	6	13.7577
A0A317YCI3	A0A317YCI3_MAIZE	Chlorophyll a-b binding protein_ chloroplastic OS=Zea mays OX=4577 GN=RCABP89_1 PE=3 SV=1	27817	25163.4	5	20.3846
A0A1X7YHF7	A0A1X7YHF7_MAIZE	Photosystem II D2 protein OS=Zea mays OX=4577 GN=psbD PE=3 SV=1	39533	8495.39	5	14.1643
A0A3L6D5R3	A0A3L6D5R3_MAIZE	Ribulose bisphosphate carboxylase large chain OS=Zea mays OX=4577 GN=rbcL_3 PE=3 SV=1	28143	6053.71	5	18.8462
A0A3L6FEC9	A0A3L6FEC9_MAIZE	Uncharacterized protein OS=Zea mays OX=4577 GN=Zm00014a_026494 PE=4 SV=1	15410	5901.51	5	35.7664
A0A3L6FT41	A0A3L6FT41_MAIZE	Chlorophyll a-b binding protein_ chloroplastic OS=Zea mays OX=4577 GN=Zm00014a_014670 PE=3 SV=1	27113	5072.59	5	20.1581
B6T923	B6T923_MAIZE	Transcription factor APFI OS=Zea mays OX=4577 PE=2 SV=1	26473	1478.1	5	25.6
C0PAQ4	C0PAQ4_MAIZE	Chlorophyll a-b binding protein_ chloroplastic OS=Zea mays OX=4577 PE=2 SV=1	24973	8715.39	4	13.3047
B4FQ80	B4FQ80_MAIZE	Chlorophyll a-b binding protein_ chloroplastic OS=Zea mays OX=4577 GN=100193833 PE=2 SV=1	28066	6502.82	4	12.782
A0A3L6EPA1	A0A3L6EPA1_MAIZE	Complex I-B22 OS=Zea mays OX=4577 GN=CIB22 PE=3 SV=1	13345	1840.32	4	43.8596
B6U6B2	B6U6B2_MAIZE	Uncharacterized protein OS=Zea mays OX=4577 PE=2 SV=1	13655	1690.4	4	38.7931
A0A3L6EV91	A0A3L6EV91_MAIZE	Peptidylprolyl isomerase OS=Zea mays OX=4577 GN=PNSL4 PE=4 SV=1	22893	999.798	4	26.1062
A0A1D6Q1G3	A0A1D6Q1G3_MAIZE	NADH-u_ox-rdase domain-containing protein OS=Zea mays OX=4577 GN=100275334 PE=4 SV=1	10126	4393.88	3	26.8817
A0A317Y157	A0A317Y157_MAIZE	Uncharacterized protein OS=Zea mays OX=4577 GN=Zm00014a_022010 PE=4 SV=1	11026	4223.61	3	29.0323
A0A5P8KLD2	A0A5P8KLD2_MAIZE	Cytochrome b559 subunit alpha OS=Zea mays OX=4577 GN=psbE PE=3 SV=1	9438	3745.81	3	37.3494
A0A1D6G8Z2	A0A1D6G8Z2_MAIZE	Uncharacterized protein OS=Zea mays OX=4577 GN=ZEAMMB73_Zm00001d012469 PE=4 SV=1	15343	2230.78	3	14.5985
A0A1D6M7C2	A0A1D6M7C2_MAIZE	Phosphoglycerate kinase OS=Zea mays OX=4577 GN=ZEAMMB73_Zm00001d038579 PE=3 SV=1	49808	372.803	3	8.125
B6SUJ9	B6SUJ9_MAIZE	Oxygen evolving enhancer protein 3 OS=Zea mays OX=4577 PE=2 SV=1	23388	730.818	2	7.907
A0A3L6ESZ1	A0A3L6ESZ1_MAIZE	Outer envelope pore protein 16-3_ chloroplastic/mitochondrial OS=Zea mays OX=4577 GN=Zm00014a_012229 PE=4 SV=1	15608	501.992	2	12.1622
D2JSP9	D2JSP9_MAIZE	ATP synthase protein MI25 OS=Zea mays OX=4577 GN=atp4 PE=2 SV=1	24669	300.203	2	8.5973

## Sheet: PSI-mc3 UniProtKB_PSI-NDH
Accession	Entry	Description	mW (Da)	PLGS Score	Peptides	Coverage (%)
A0A3L6GBC8	A0A3L6GBC8_MAIZE	Photosynthetic NDH subunit of subcomplex B 1_ chloroplastic OS=Zea mays OX=4577 GN=PNSB1_0 PE=4 SV=1	51403	3796.31	15	36.0515
A0A3L6DA24	A0A3L6DA24_MAIZE	Photosynthetic NDH subunit of subcomplex B 2_ chloroplastic OS=Zea mays OX=4577 GN=PNSB2_0 PE=4 SV=1	37902	8740.58	10	31.5493
K7TV49	K7TV49_MAIZE	Photosynthetic NDH subunit of subcomplex B 1 chloroplastic OS=Zea mays OX=4577 GN=103653300 PE=4 SV=1	51972	2916.93	9	19.7452
A0A317YLK7	A0A317YLK7_MAIZE	Photosynthetic NDH subunit of subcomplex B 2_ chloroplastic OS=Zea mays OX=4577 GN=Zm00014a_030671 PE=4 SV=1	37217	8641.08	8	26.5714
A0A1D6JYG6	A0A1D6JYG6_MAIZE	Photosynthetic NDH subunit of lumenal location 1 chloroplastic OS=Zea mays OX=4577 GN=ZEAMMB73_Zm00001d028670 PE=4 SV=1	25683	5036.44	7	27.4678
A0A1D6HBD7	A0A1D6HBD7_MAIZE	Photosynthetic NDH subunit of lumenal location 2 chloroplastic OS=Zea mays OX=4577 GN=ZEAMMB73_Zm00001d016943 PE=3 SV=1	24200	4104.11	7	30.5936
A0A3L6E7E6	A0A3L6E7E6_MAIZE	Photosynthetic NDH subunit of lumenal location 3_ chloroplastic OS=Zea mays OX=4577 GN=PNSL3 PE=3 SV=1	25686	2364.88	5	23.4043
A0A1D6HK96	A0A1D6HK96_MAIZE	Photosynthetic NDH subunit of subcomplex B 4 chloroplastic OS=Zea mays OX=4577 GN=ZEAMMB73_Zm00001d018030 PE=4 SV=1	20603	2637.39	3	17.4863
B4G054	B4G054_MAIZE	Photosynthetic NDH subunit of subcomplex B 5 chloroplastic OS=Zea mays OX=4577 GN=100274305 PE=2 SV=1	25605	1713.76	2	14.8472
A0A096RAV0	A0A096RAV0_MAIZE	PSI-F OS=Zea mays OX=4577 GN=103625835 PE=3 SV=1	24487	30392.6	11	34.0517
A0A2T7C099	A0A2T7C099_9POAL	PSI-F OS=Panicum hallii var. hallii OX=1504633 GN=GQ55_9G063900 PE=3 SV=1	24504	29061.4	11	36.2069
A0A172FJ58	A0A172FJ58_ZEADI	Photosystem I P700 chlorophyll a apoprotein A1 OS=Zea diploperennis OX=4576 GN=psaA PE=3 SV=1	83085	11056.7	11	11.2
A0A317YJL6	A0A317YJL6_MAIZE	Photosystem I reaction center subunit II_ chloroplastic OS=Zea mays OX=4577 GN=psaD_1 PE=3 SV=1	21563	30675.7	10	47.7387
A0A3L6EPN9	A0A3L6EPN9_MAIZE	Photosystem I reaction center subunit II_ chloroplastic OS=Zea mays OX=4577 GN=psaD_0 PE=3 SV=1	21630	29368.2	10	48.5
A0A6H1YHF1	A0A6H1YHF1_9FABA	Photosystem I P700 chlorophyll a apoprotein A2 OS=Oxytropis bicolor OX=903998 GN=psaB PE=3 SV=1	82371	67930.9	8	11.1717
A0A5P8G979	A0A5P8G979_9MYRT	Photosystem I P700 chlorophyll a apoprotein A2 OS=Phyllagathis guidongensis OX=2293671 GN=psaB PE=3 SV=1	82507	67268.2	8	10.218
A0A024BLG7	A0A024BLG7_CENAM	Photosystem I iron-sulfur center OS=Cenchrus americanus OX=4543 GN=psaC PE=3 SV=1	8893	14298.5	6	79.0123
A0A3L6E4J8	A0A3L6E4J8_MAIZE	Photosystem I reaction center subunit IV_ chloroplastic OS=Zea mays OX=4577 GN=PSAE_1 PE=3 SV=1	14427	27811.8	4	53.6765
Q9SUI6	PSAH2_ARATH	Photosystem I reaction center subunit VI-2_ chloroplastic OS=Arabidopsis thaliana OX=3702 GN=PSAH2 PE=2 SV=1	15264	15540.4	4	19.3103
A0A3L6E9J9	A0A3L6E9J9_MAIZE	Photosystem I reaction center subunit VI_ chloroplastic OS=Zea mays OX=4577 GN=PSAH PE=3 SV=1	14920	20185.8	3	16.1972
A0A2S3H0N4	A0A2S3H0N4_9POAL	PSI-G OS=Panicum hallii OX=206008 GN=PAHAL_2G307900 PE=3 SV=1	15020	5678.06	3	12.8571
K3ZXX4	K3ZXX4_SETIT	PSI-G OS=Setaria italica OX=4555 GN=101779542 PE=3 SV=1	15052	3317.16	3	11.4286
A0A140GYJ3	A0A140GYJ3_9POAL	PSI-K OS=Paspalum vaginatum OX=158149 PE=2 SV=1	13976	6598.21	2	13.7681
A0A172W3W9	A0A172W3W9_HELAN	Cytochrome b559 subunit alpha OS=Helianthus annuus OX=4232 GN=psbE PE=3 SV=1	9407	4377.52	2	26.506
G5IZI8	G5IZI8_CROWT	Photosystem I iron-sulfur center OS=Crocosphaera watsonii WH 0003 OX=423471 GN=psaC PE=3 SV=1	8895	987.782	2	27.1605
A0A2P8QWE6	A0A2P8QWE6_9CYAN	Photosystem I reaction center subunit II OS=Chroococcidiopsis sp. CCALA 051 OX=869949 GN=C7Y66_02930 PE=3 SV=1	15766	949.907	2	10.5634
A0A0V0J060	A0A0V0J060_SOLCH	Photosystem I P700 chlorophyll a apoprotein A1 OS=Solanum chacoense OX=4108 PE=3 SV=1	166450	75157.4	14	8.2329
A0A6J5WW90	A0A6J5WW90_PRUAR	Photosystem I P700 chlorophyll a apoprotein A1 OS=Prunus armeniaca OX=36596 GN=ORAREDHAP_LOCUS24049 PE=3 SV=1	162222	73780.2	14	8.6207
A0A172W3X5	A0A172W3X5_HELAN	Photosystem II CP47 reaction center protein OS=Helianthus annuus OX=4232 GN=psbB PE=3 SV=1	56139	20523	14	14.1732
A0A172W3U9	A0A172W3U9_HELAN	Photosystem II CP43 reaction center protein OS=Helianthus annuus OX=4232 GN=psbC PE=3 SV=1	51850	6896.18	13	19.0275
A0A3L6D9R0	A0A3L6D9R0_MAIZE	Chlorophyll a-b binding protein_ chloroplastic OS=Zea mays OX=4577 GN=CAB8 PE=3 SV=1	28965	10474.9	11	35.206
A0A445BUM3	A0A445BUM3_ARAHY	Photosystem I P700 chlorophyll a apoprotein A1 OS=Arachis hypogaea OX=3818 GN=Ahy_A08g038876 PE=3 SV=1	172188	41648.7	9	4.2581
A0A2N9H1H6	A0A2N9H1H6_FAGSY	Cytochrome f OS=Fagus sylvatica OX=28930 GN=FSB_LOCUS27470 PE=3 SV=1	113801	2384.74	9	8.5603
A0A3L6FUR8	A0A3L6FUR8_MAIZE	Chlorophyll a-b binding protein_ chloroplastic OS=Zea mays OX=4577 GN=Zm00014a_010821 PE=3 SV=1	30151	11124.9	8	34.2756
A0A3L6D5S1	A0A3L6D5S1_MAIZE	Photosystem I assembly protein Ycf4 OS=Zea mays OX=4577 GN=rbcL_2 PE=3 SV=1	83520	3530.99	8	9.7333
A0A172W3X1	A0A172W3X1_HELAN	Ribulose bisphosphate carboxylase large chain OS=Helianthus annuus OX=4232 GN=rbcL PE=3 SV=1	53818	3487.02	8	15.4639
A0A5N6NLJ3	A0A5N6NLJ3_9ASTR	Cytochrome f OS=Mikania micrantha OX=192012 GN=E3N88_18355 PE=3 SV=1	96348	9497.06	7	11.2385
F1KC30	F1KC30_HELAN	Photosystem II protein D1 OS=Helianthus annuus OX=4232 GN=psbA PE=3 SV=1	38925	8634.71	7	14.7309
A0A2S6V032	A0A2S6V032_9CYAN	Photosystem II (Fragment) OS=Chroococcidiopsis sp. TS-821 OX=1378066 GN=B1A85_23150 PE=3 SV=1	38828	47311	6	16.2319
A0A4Y7KZ51	A0A4Y7KZ51_PAPSO	Multifunctional fusion protein OS=Papaver somniferum OX=3469 GN=C5167_001504 PE=3 SV=1	119261	21892.2	6	5.0366
A0A2G2W5J8	A0A2G2W5J8_CAPBA	Cytochrome f OS=Capsicum baccatum OX=33114 GN=CQW23_19356 PE=3 SV=1	74026	11615.2	6	8.7407
A0A3L6FZ97	A0A3L6FZ97_MAIZE	Chlorophyll a-b binding protein_ chloroplastic OS=Zea mays OX=4577 GN=LHCB4.1_0 PE=3 SV=1	31419	11057.6	6	19.244
A0A2R6Q3J4	A0A2R6Q3J4_ACTCC	Photosystem I reaction center subunit II like OS=Actinidia chinensis var. chinensis OX=1590841 GN=CEY00_Acc22803 PE=3 SV=1	22658	8797.53	6	18.4466
K3Y9L3	K3Y9L3_SETIT	Chlorophyll a-b binding protein_ chloroplastic OS=Setaria italica OX=4555 GN=101767264 PE=3 SV=1	26968	5118.28	6	19.8413
A0A5J9VTL5	A0A5J9VTL5_9POAL	Chlorophyll a-b binding protein_ chloroplastic OS=Eragrostis curvula OX=38414 GN=EJB05_11811 PE=3 SV=1	32307	3117.44	6	21.1409
A0A1Z5RFN9	A0A1Z5RFN9_SORBI	Chlorophyll a-b binding protein_ chloroplastic OS=Sorghum bicolor OX=4558 GN=SORBI_3006G264201 PE=3 SV=1	27337	13324.5	5	20
A0A3L6FT41	A0A3L6FT41_MAIZE	Chlorophyll a-b binding protein_ chloroplastic OS=Zea mays OX=4577 GN=Zm00014a_014670 PE=3 SV=1	27113	5527.57	5	20.1581
A0A5B7AV25	A0A5B7AV25_DAVIN	Chlorophyll a-b binding protein_ chloroplastic OS=Davidia involucrata OX=16924 GN=Din_030003 PE=3 SV=1	29473	5204.93	5	17.9487
A0A5N6N998	A0A5N6N998_9ASTR	Photosystem I OS=Mikania micrantha OX=192012 GN=E3N88_26449 PE=3 SV=1	46709	1914.59	5	9.9537
A0A172W3U4	A0A172W3U4_HELAN	ATP synthase subunit alpha OS=Helianthus annuus OX=4232 GN=atpA PE=3 SV=1	55482	1568.37	5	11.0236
A0A1E5VSY5	A0A1E5VSY5_9POAL	Chlorophyll a-b binding protein_ chloroplastic OS=Dichanthelium oligosanthes OX=888268 GN=BAE44_0010742 PE=3 SV=1	27905	53401	4	19.6154
A0A1B6PHP7	A0A1B6PHP7_SORBI	Chlorophyll a-b binding protein_ chloroplastic OS=Sorghum bicolor OX=4558 GN=SORBI_3007G136900 PE=3 SV=1	27322	16414.6	4	16.7331
B6TH55	B6TH55_MAIZE	Photosystem I reaction center subunit IV A OS=Zea mays OX=4577 GN=100283327 PE=2 SV=1	14824	13513.5	4	53.9568
A0A5P1EU38	A0A5P1EU38_ASPOF	Chlorophyll a-b binding protein_ chloroplastic OS=Asparagus officinalis OX=4686 GN=A4U43_C05F24340 PE=3 SV=1	28026	11599.7	4	8.3019
A0A6P0LMJ6	A0A6P0LMJ6_9CYAN	Photosystem I P700 chlorophyll a apoprotein OS=Moorea sp. SIO3G5 OX=2607837 GN=F6K56_00485 PE=3 SV=1	163519	9866.61	4	4.4807
A0A077ETC7	A0A077ETC7_HELAN	ATP synthase subunit beta OS=Helianthus annuus OX=4232 GN=atpB PE=3 SV=1	53533	419.286	4	8.6345
A0A4U5MPU1	A0A4U5MPU1_POPAL	Chlorophyll a-b binding protein_ chloroplastic OS=Populus alba OX=43335 GN=D5086_0000306290 PE=3 SV=1	24738	26123.2	3	12.5541
C5YVW5	C5YVW5_SORBI	Chlorophyll a-b binding protein_ chloroplastic OS=Sorghum bicolor OX=4558 GN=SORBI_3009G234600 PE=3 SV=1	28021	23895.9	3	12.0755
A0A3L6DN77	A0A3L6DN77_MAIZE	Chlorophyll a-b binding protein_ chloroplastic OS=Zea mays OX=4577 GN=CAB-M9_0 PE=3 SV=1	28003	22304	3	12.0755
A0A1S2XMF1	A0A1S2XMF1_CICAR	Chlorophyll a-b binding protein_ chloroplastic OS=Cicer arietinum OX=3827 GN=LOC101504983 PE=3 SV=1	28708	21924	3	9.0566
W5AY52	W5AY52_WHEAT	Chlorophyll a-b binding protein_ chloroplastic OS=Triticum aestivum OX=4565 GN=CAMPLR22A2D_LOCUS3228 PE=3 SV=1	27282	8220.73	3	16.4706
A0A2G3AVS3	A0A2G3AVS3_CAPCH	Photosystem I chlorophyll a apoprotein A2 OS=Capsicum chinense OX=80379 GN=BC332_32722 PE=4 SV=1	73628	3689.78	3	2.8788
A0A2G3D2G6	A0A2G3D2G6_CAPCH	Photosystem I P700 chlorophyll a apoprotein A1 OS=Capsicum chinense OX=80379 GN=BC332_03493 PE=3 SV=1	71058	1872.12	3	4.252
A0A4U6UBP2	A0A4U6UBP2_SETVI	Uncharacterized protein OS=Setaria viridis OX=4556 GN=SEVIR_6G259600v2 PE=4 SV=1	19628	1201.94	3	11.8919
A0A0V0HFL7	A0A0V0HFL7_SOLCH	Chlorophyll a-b binding protein_ chloroplastic OS=Solanum chacoense OX=4108 PE=3 SV=1	29270	12100.5	2	5.8182
A0A022Q4Z7	A0A022Q4Z7_ERYGU	Uncharacterized protein OS=Erythranthe guttata OX=4155 GN=MIMGU_mgv1a015106mg PE=3 SV=1	17956	8250.82	2	10.7143
A0A0E0FMY7	A0A0E0FMY7_ORYNI	Cytochrome f OS=Oryza nivara OX=4536 PE=3 SV=1	66360	482.763	2	3.4305

## Sheet: PSI-mc4 UniProtKB_maize
Accession	Entry	Description	mW (Da)	PLGS Score	Peptides	Coverage (%)
A0A3L6GBC8	A0A3L6GBC8_MAIZE	Photosynthetic NDH subunit of subcomplex B 1_ chloroplastic OS=Zea mays OX=4577 GN=PNSB1_0 PE=4 SV=1	51403	912.976	17	40.7725
A0A5P8KLF2	A0A5P8KLF2_MAIZE	NAD(P)H-quinone oxidoreductase subunit 5_ chloroplastic OS=Zea mays OX=4577 GN=ndhF PE=3 SV=1	82950	525.43	13	15.1762
A0A3L6DA24	A0A3L6DA24_MAIZE	Photosynthetic NDH subunit of subcomplex B 2_ chloroplastic OS=Zea mays OX=4577 GN=PNSB2_0 PE=4 SV=1	37902	2259.62	11	44.507
A0A3L6E7E6	A0A3L6E7E6_MAIZE	Photosynthetic NDH subunit of lumenal location 3_ chloroplastic OS=Zea mays OX=4577 GN=PNSL3 PE=3 SV=1	25686	1007.82	5	22.1277
A0A3L6FDN2	A0A3L6FDN2_MAIZE	Photosynthetic NDH subunit of subcomplex B 5_ chloroplastic OS=Zea mays OX=4577 GN=Zm00014a_020346 PE=4 SV=1	25605	393.667	3	17.9039
A0A1D6GF65	A0A1D6GF65_MAIZE	Photosystem I subunit d1 OS=Zea mays OX=4577 GN=ZEAMMB73_Zm00001d013039 PE=3 SV=1	25263	2468.29	11	47.8814
B6SRI3	B6SRI3_MAIZE	PSI-F OS=Zea mays OX=4577 GN=100282027 PE=1 SV=1	23789	700.158	11	32.4444
A0A3L6E4J8	A0A3L6E4J8_MAIZE	Photosystem I reaction center subunit IV_ chloroplastic OS=Zea mays OX=4577 GN=PSAE_1 PE=3 SV=1	14427	1679.12	4	53.6765
B6TH55	B6TH55_MAIZE	Photosystem I reaction center subunit IV A OS=Zea mays OX=4577 GN=100283327 PE=2 SV=1	14824	1500	4	53.9568
B6TR16	B6TR16_MAIZE	PSI-K OS=Zea mays OX=4577 GN=100286020 PE=1 SV=1	13644	270.127	3	17.9104
A0A3L6E9J9	A0A3L6E9J9_MAIZE	Photosystem I reaction center subunit VI_ chloroplastic OS=Zea mays OX=4577 GN=PSAH PE=3 SV=1	14920	756.131	2	15.493
A0A3L6D9R0	A0A3L6D9R0_MAIZE	Chlorophyll a-b binding protein_ chloroplastic OS=Zea mays OX=4577 GN=CAB8 PE=3 SV=1	28965	764.222	9	36.7041

## Sheet: PSI-mc4 UniProtKB_PSI-NDH
Accession	Entry	Description	mW (Da)	PLGS Score	Peptides	Coverage (%)
A0A3L6GBC8	A0A3L6GBC8_MAIZE	Photosynthetic NDH subunit of subcomplex B 1_ chloroplastic OS=Zea mays OX=4577 GN=PNSB1_0 PE=4 SV=1	51403	971.039	17	40.7725
A0A3L6DA24	A0A3L6DA24_MAIZE	Photosynthetic NDH subunit of subcomplex B 2_ chloroplastic OS=Zea mays OX=4577 GN=PNSB2_0 PE=4 SV=1	37902	1463.47	11	44.507
A0A317YLK7	A0A317YLK7_MAIZE	Photosynthetic NDH subunit of subcomplex B 2_ chloroplastic OS=Zea mays OX=4577 GN=Zm00014a_030671 PE=4 SV=1	37217	1455.45	9	31.1429
A0A1D6HQR2	A0A1D6HQR2_MAIZE	Photosynthetic NDH subunit of lumenal location 3 chloroplastic OS=Zea mays OX=4577 GN=ZEAMMB73_Zm00001d018623 PE=3 SV=1	28290	879.416	4	16.1538
A0A3L6FDN2	A0A3L6FDN2_MAIZE	Photosynthetic NDH subunit of subcomplex B 5_ chloroplastic OS=Zea mays OX=4577 GN=Zm00014a_020346 PE=4 SV=1	25605	404.856	2	10.917
K4AEM5	K4AEM5_SETIT	PSI-F OS=Setaria italica OX=4555 GN=101783492 PE=3 SV=1	24401	1385.56	8	28.1385
A0A1D6GF65	A0A1D6GF65_MAIZE	Photosystem I subunit d1 OS=Zea mays OX=4577 GN=ZEAMMB73_Zm00001d013039 PE=3 SV=1	25263	2123.44	3	22.4576
A0A3L6E4J8	A0A3L6E4J8_MAIZE	Photosystem I reaction center subunit IV_ chloroplastic OS=Zea mays OX=4577 GN=PSAE_1 PE=3 SV=1	14427	1163.66	3	37.5
B6SPC1	B6SPC1_MAIZE	Photosystem I reaction center subunit IV A OS=Zea mays OX=4577 PE=2 SV=1	14884	785.118	3	36.6906
A0A5P1EV62	A0A5P1EV62_ASPOF	Uncharacterized protein OS=Asparagus officinalis OX=4686 GN=A4U43_C05F18730 PE=3 SV=1	81731	1352.08	4	4.4355
