# Supplementary material for: Qualitative and quantitative evaluation of thylakoid complexes separated by Blue Native PAGE
Source: Plant Methods. 2022 Mar 3;18:23. doi: 10.1186/s13007-022-00858-2 (PMC8895881; doi:10.1186/s13007-022-00858-2)
Supplement: Supplementary file 4 — Additional file 4. MS results 2. [file 13007_2022_858_MOESM4_ESM.xlsx]

## Sheet: PSI-mc1 UniProtKB_maize
Accession	Entry	Description	mW (Da)	PLGS Score	Peptides	Coverage (%)
A0A5P8KLF2	A0A5P8KLF2_MAIZE	NAD(P)H-quinone oxidoreductase subunit 5_ chloroplastic OS=Zea mays OX=4577 GN=ndhF PE=3 SV=1	82950	5787.56	28	22.2222
A0A3L6DA24	A0A3L6DA24_MAIZE	Photosynthetic NDH subunit of subcomplex B 2_ chloroplastic OS=Zea mays OX=4577 GN=PNSB2_0 PE=4 SV=1	37902	32626.3	25	69.8592
A0A3L6GBC8	A0A3L6GBC8_MAIZE	Photosynthetic NDH subunit of subcomplex B 1_ chloroplastic OS=Zea mays OX=4577 GN=PNSB1_0 PE=4 SV=1	51403	13219.9	25	56.2232
A0A5P8KLE9	A0A5P8KLE9_MAIZE	NAD(P)H-quinone oxidoreductase subunit H_ chloroplastic OS=Zea mays OX=4577 GN=ndhH PE=3 SV=1	45629	12097.1	25	50.3817
P25706	NU1C_MAIZE	NAD(P)H-quinone oxidoreductase subunit 1_ chloroplastic OS=Zea mays OX=4577 GN=ndhA PE=2 SV=3	40485	5094	15	31.768
A0A5P8KLA0	A0A5P8KLA0_MAIZE	NAD(P)H-quinone oxidoreductase subunit J_ chloroplastic OS=Zea mays OX=4577 GN=ndhJ PE=3 SV=1	18657	27850.4	13	76.1006
A0A3L6FA99	A0A3L6FA99_MAIZE	NAD(P)H-quinone oxidoreductase subunit N_ chloroplastic OS=Zea mays OX=4577 GN=ndhN_1 PE=4 SV=1	23024	17739	13	71.1538
B4FRX4	B4FRX4_MAIZE	NAD(P)H dehydrogenase subunit M OS=Zea mays OX=4577 GN=ZEAMMB73_Zm00001d002815 PE=2 SV=1	23964	11794.6	13	48.5714
A0A5P8KLE6	A0A5P8KLE6_MAIZE	NAD(P)H-quinone oxidoreductase subunit I_ chloroplastic OS=Zea mays OX=4577 GN=ndhI PE=3 SV=1	21143	15964	12	47.7778
A0A5P8KLC5	A0A5P8KLC5_MAIZE	NAD(P)H-quinone oxidoreductase subunit K_ chloroplastic OS=Zea mays OX=4577 GN=ndhK PE=3 SV=1	27902	7104.97	12	41.5323
A0A1D6HBD7	A0A1D6HBD7_MAIZE	Photosynthetic NDH subunit of lumenal location 2 chloroplastic OS=Zea mays OX=4577 GN=ZEAMMB73_Zm00001d016943 PE=3 SV=1	24200	22303.4	11	39.2694
A0A1D6JYG6	A0A1D6JYG6_MAIZE	Photosynthetic NDH subunit of lumenal location 1 chloroplastic OS=Zea mays OX=4577 GN=ZEAMMB73_Zm00001d028670 PE=4 SV=1	25683	8701.53	11	28.3262
A0A3L6GCK8	A0A3L6GCK8_MAIZE	NAD(P)H-quinone oxidoreductase subunit U_ chloroplastic OS=Zea mays OX=4577 GN=ndhU PE=4 SV=1	25309	7626.51	10	38.3966
A0A5P8KM09	A0A5P8KM09_MAIZE	NAD(P)H-quinone oxidoreductase chain 4_ chloroplastic OS=Zea mays OX=4577 GN=ndhD PE=3 SV=1	56316	3443.63	9	13.4
A0A1D6HK97	A0A1D6HK97_MAIZE	Photosynthetic NDH subunit of subcomplex B 4 chloroplastic OS=Zea mays OX=4577 GN=ZEAMMB73_Zm00001d018030 PE=4 SV=1	20445	10309	8	43.0939
A0A3L6FDN2	A0A3L6FDN2_MAIZE	Photosynthetic NDH subunit of subcomplex B 5_ chloroplastic OS=Zea mays OX=4577 GN=Zm00014a_020346 PE=4 SV=1	25605	10176.7	7	35.3712
P0CD58	NU2C1_MAIZE	NAD(P)H-quinone oxidoreductase subunit 2 A_ chloroplastic OS=Zea mays OX=4577 GN=ndhB1 PE=2 SV=1	56966	35156	5	6.2745
A0A5P8KL97	A0A5P8KL97_MAIZE	NAD(P)H-quinone oxidoreductase subunit 3_ chloroplastic OS=Zea mays OX=4577 GN=ndhC PE=3 SV=1	13851	1596.38	5	21.6667
A0A3L6DTN1	A0A3L6DTN1_MAIZE	NAD(P)H-quinone oxidoreductase subunit O_ chloroplastic OS=Zea mays OX=4577 GN=ndhO PE=4 SV=1	16595	2639.57	4	16.6667
A0A3L6E2Y7	A0A3L6E2Y7_MAIZE	Photosynthetic NDH subunit of subcomplex B 3_ chloroplastic OS=Zea mays OX=4577 GN=Zm00014a_005822 PE=4 SV=1	20798	4648.72	3	33.5079
A0A5P8KLV9	A0A5P8KLV9_MAIZE	Photosystem I P700 chlorophyll a apoprotein A2 OS=Zea mays OX=4577 GN=psaB PE=3 SV=1	82517	5908.98	20	17.8474
A0A317YJL6	A0A317YJL6_MAIZE	Photosystem I reaction center subunit II_ chloroplastic OS=Zea mays OX=4577 GN=psaD_1 PE=3 SV=1	21563	41943.7	16	63.8191
A0A3L6EPN9	A0A3L6EPN9_MAIZE	Photosystem I reaction center subunit II_ chloroplastic OS=Zea mays OX=4577 GN=psaD_0 PE=3 SV=1	21630	41029.7	16	64.5
A0A3B6UD72	A0A3B6UD72_MAIZE	Photosystem I P700 chlorophyll a apoprotein A1 OS=Zea mays OX=4577 PE=3 SV=1	83055	4356.63	16	17.6
A0A317YEB6	A0A317YEB6_MAIZE	PSI-F OS=Zea mays OX=4577 GN=PSAF_1 PE=3 SV=1	23789	20240.1	13	53.7778
B6U534	B6U534_MAIZE	PSI-G OS=Zea mays OX=4577 GN=100285458 PE=1 SV=1	15304	6320.47	11	17.931
A0A3L6F840	A0A3L6F840_MAIZE	Chlorophyll a-b binding protein_ chloroplastic OS=Zea mays OX=4577 GN=lhcA-P4 PE=3 SV=1	29477	11070.4	9	27.9851
B4G1K9	B4G1K9_MAIZE	PSI-G OS=Zea mays OX=4577 GN=100284847 PE=2 SV=1	15266	4447.55	9	18.3099
A0A5P8KLH3	A0A5P8KLH3_MAIZE	Photosystem I iron-sulfur center OS=Zea mays OX=4577 GN=psaC PE=3 SV=1	8893	15414	8	80.2469
A0A3L6E4J8	A0A3L6E4J8_MAIZE	Photosystem I reaction center subunit IV_ chloroplastic OS=Zea mays OX=4577 GN=PSAE_1 PE=3 SV=1	14427	32357.2	6	58.8235
A0A3L6DL54	A0A3L6DL54_MAIZE	PSI subunit V OS=Zea mays OX=4577 GN=PSAL_1 PE=3 SV=1	22240	985.034	4	20.9524
A0A3L6E9J9	A0A3L6E9J9_MAIZE	Photosystem I reaction center subunit VI_ chloroplastic OS=Zea mays OX=4577 GN=PSAH PE=3 SV=1	14920	11955.8	3	16.1972
A0A3L6E041	A0A3L6E041_MAIZE	PSI-K OS=Zea mays OX=4577 GN=PSAK PE=3 SV=1	13595	3789.72	3	18.6567
A0A3L6FDJ3	A0A3L6FDJ3_MAIZE	Photosystem I reaction center subunit N_ chloroplastic OS=Zea mays OX=4577 GN=PSAN_0 PE=3 SV=1	23369	3461.11	3	23.0415
A0A317YLK7	A0A317YLK7_MAIZE	Photosynthetic NDH subunit of subcomplex B 2_ chloroplastic OS=Zea mays OX=4577 GN=Zm00014a_030671 PE=4 SV=1	37217	30196.2	25	70
K7TV49	K7TV49_MAIZE	Photosynthetic NDH subunit of subcomplex B 1 chloroplastic OS=Zea mays OX=4577 GN=103653300 PE=4 SV=1	51972	8359.14	21	46.0722
A0A3L6D9R0	A0A3L6D9R0_MAIZE	Chlorophyll a-b binding protein_ chloroplastic OS=Zea mays OX=4577 GN=CAB8 PE=3 SV=1	28965	23297.8	14	50.9363
A0A1D6LIK1	A0A1D6LIK1_MAIZE	Peptidyl-prolyl cis-trans isomerase OS=Zea mays OX=4577 GN=ZEAMMB73_Zm00001d035761 PE=3 SV=1	26427	9473.17	14	54.9801
B6U6B2	B6U6B2_MAIZE	Uncharacterized protein OS=Zea mays OX=4577 PE=2 SV=1	13655	15718.6	11	77.5862
B6TCE9	B6TCE9_MAIZE	Peptidyl-prolyl cis-trans isomerase OS=Zea mays OX=4577 GN=100282887 PE=2 SV=1	26201	8391.98	10	43.9516
B6SUJ9	B6SUJ9_MAIZE	Oxygen evolving enhancer protein 3 OS=Zea mays OX=4577 PE=2 SV=1	23388	9847.96	9	33.4884
A0A3L6EV91	A0A3L6EV91_MAIZE	Peptidylprolyl isomerase OS=Zea mays OX=4577 GN=PNSL4 PE=4 SV=1	22893	12268.8	8	38.0531
B4FV94	B4FV94_MAIZE	Chlorophyll a-b binding protein_ chloroplastic OS=Zea mays OX=4577 GN=100284001 PE=2 SV=1	26940	10863.1	8	23.8866
C0P817	C0P817_MAIZE	Peptidylprolyl isomerase OS=Zea mays OX=4577 PE=2 SV=1	18558	8084.89	8	44.7514
B6TH55	B6TH55_MAIZE	Photosystem I reaction center subunit IV A OS=Zea mays OX=4577 GN=100283327 PE=2 SV=1	14824	20796.8	7	65.4676
B4FT19	B4FT19_MAIZE	Oxygen evolving enhancer protein 3 containing protein OS=Zea mays OX=4577 PE=2 SV=1	25326	5315.27	7	29.8701
A0A3L6EGB8	A0A3L6EGB8_MAIZE	Chlorophyll a-b binding protein_ chloroplastic OS=Zea mays OX=4577 GN=LHC_0 PE=3 SV=1	26292	4301.77	7	16.7347
A0A317YCI3	A0A317YCI3_MAIZE	Chlorophyll a-b binding protein_ chloroplastic OS=Zea mays OX=4577 GN=RCABP89_1 PE=3 SV=1	27817	6222.9	5	25
B4FZL4	B4FZL4_MAIZE	Chlorophyll a-b binding protein_ chloroplastic OS=Zea mays OX=4577 PE=2 SV=1	26601	1105.13	4	12.4498
B4F9W3	B4F9W3_MAIZE	Chlorophyll a-b binding protein_ chloroplastic OS=Zea mays OX=4577 PE=2 SV=1	17141	7431.4	3	38.4615
B6TKL9	B6TKL9_MAIZE	Chlorophyll a-b binding protein_ chloroplastic OS=Zea mays OX=4577 GN=100191715 PE=2 SV=1	28195	7158.68	3	21.9231
C0PAQ4	C0PAQ4_MAIZE	Chlorophyll a-b binding protein_ chloroplastic OS=Zea mays OX=4577 PE=2 SV=1	24973	2470.01	3	12.4464
B4FQ80	B4FQ80_MAIZE	Chlorophyll a-b binding protein_ chloroplastic OS=Zea mays OX=4577 GN=100193833 PE=2 SV=1	28066	2142.25	3	12.0301
A0A096RWW7	A0A096RWW7_MAIZE	Chlorophyll a-b binding protein_ chloroplastic OS=Zea mays OX=4577 GN=100273427 PE=3 SV=1	29561	929.2	3	7.7491
B4FVT3	B4FVT3_MAIZE	Chlorophyll a-b binding protein_ chloroplastic OS=Zea mays OX=4577 PE=2 SV=1	28939	1951.58	2	5.2045
B4FUA1	B4FUA1_MAIZE	Chlorophyll a-b binding protein_ chloroplastic OS=Zea mays OX=4577 GN=542530 PE=2 SV=1	27979	1782.32	2	6.0377
A0A5P8KL92	A0A5P8KL92_MAIZE	Photosystem II CP43 reaction center protein OS=Zea mays OX=4577 GN=psbC PE=3 SV=1	53175	978.762	2	4.9689

## Sheet: PSI-mc1 UniProtKB_PSI-NDH
Accession	Entry	Description	mW (Da)	PLGS Score	Peptides	Coverage (%)
A0A3L6GBC8	A0A3L6GBC8_MAIZE	Photosynthetic NDH subunit of subcomplex B 1_ chloroplastic OS=Zea mays OX=4577 GN=PNSB1_0 PE=4 SV=1	51403	15044.3	26	56.2232
A0A3L6DA24	A0A3L6DA24_MAIZE	Photosynthetic NDH subunit of subcomplex B 2_ chloroplastic OS=Zea mays OX=4577 GN=PNSB2_0 PE=4 SV=1	37902	30394	23	70.1408
K7TV49	K7TV49_MAIZE	Photosynthetic NDH subunit of subcomplex B 1 chloroplastic OS=Zea mays OX=4577 GN=103653300 PE=4 SV=1	51972	8127.95	22	46.0722
A0A317YLK7	A0A317YLK7_MAIZE	Photosynthetic NDH subunit of subcomplex B 2_ chloroplastic OS=Zea mays OX=4577 GN=Zm00014a_030671 PE=4 SV=1	37217	27053.6	21	63.1429
B4FJP7	B4FJP7_MAIZE	Photosynthetic NDH subunit of subcomplex B 2 chloroplastic OS=Zea mays OX=4577 GN=100216780 PE=2 SV=1	37559	25333.2	21	66.3842
A0A1D6HBD7	A0A1D6HBD7_MAIZE	Photosynthetic NDH subunit of lumenal location 2 chloroplastic OS=Zea mays OX=4577 GN=ZEAMMB73_Zm00001d016943 PE=3 SV=1	24200	27466.2	18	39.2694
A0A1D6JYG6	A0A1D6JYG6_MAIZE	Photosynthetic NDH subunit of lumenal location 1 chloroplastic OS=Zea mays OX=4577 GN=ZEAMMB73_Zm00001d028670 PE=4 SV=1	25683	10829.3	11	33.9056
A0A3L6FCA2	A0A3L6FCA2_MAIZE	Photosynthetic NDH subunit of lumenal location 2_ chloroplastic OS=Zea mays OX=4577 GN=PNSL2_0 PE=3 SV=1	28180	9143.77	9	28.0156
A0A3L6E7E6	A0A3L6E7E6_MAIZE	Photosynthetic NDH subunit of lumenal location 3_ chloroplastic OS=Zea mays OX=4577 GN=PNSL3 PE=3 SV=1	25686	5953.42	9	38.2979
A0A3L6FDN2	A0A3L6FDN2_MAIZE	Photosynthetic NDH subunit of subcomplex B 5_ chloroplastic OS=Zea mays OX=4577 GN=Zm00014a_020346 PE=4 SV=1	25605	10997.6	6	33.1878
A0A3L6S362	A0A3L6S362_PANMI	Photosynthetic NDH subunit of subcomplex B 2_ chloroplastic OS=Panicum miliaceum OX=4540 GN=C2845_PM02G36930 PE=4 SV=1	33685	7537.06	6	20
A0A3L6E2Y7	A0A3L6E2Y7_MAIZE	Photosynthetic NDH subunit of subcomplex B 3_ chloroplastic OS=Zea mays OX=4577 GN=Zm00014a_005822 PE=4 SV=1	20798	2806.39	3	33.5079
A0A3L6EPN9	A0A3L6EPN9_MAIZE	Photosystem I reaction center subunit II_ chloroplastic OS=Zea mays OX=4577 GN=psaD_0 PE=3 SV=1	21630	62776.6	17	68
A0A317YJL6	A0A317YJL6_MAIZE	Photosystem I reaction center subunit II_ chloroplastic OS=Zea mays OX=4577 GN=psaD_1 PE=3 SV=1	21563	64103.3	16	65.3266
A0A096RAV0	A0A096RAV0_MAIZE	PSI-F OS=Zea mays OX=4577 GN=103625835 PE=3 SV=1	24487	59124.2	13	50
A0A0F7GYQ4	A0A0F7GYQ4_9ROSI	Chlorophyll a-b binding protein_ chloroplastic OS=Erodium trifolium OX=337410 GN=LHCA3 PE=2 SV=1	28684	12032.2	7	14.6067
Q9SY97	LHCA3_ARATH	Photosystem I chlorophyll a/b-binding protein 3-1_ chloroplastic OS=Arabidopsis thaliana OX=3702 GN=LHCA3 PE=1 SV=1	29163	9617.98	7	17.9487
A0A3L6E4J8	A0A3L6E4J8_MAIZE	Photosystem I reaction center subunit IV_ chloroplastic OS=Zea mays OX=4577 GN=PSAE_1 PE=3 SV=1	14427	39948.7	6	66.9118
A0A3L6DXU7	A0A3L6DXU7_MAIZE	PSI-G OS=Zea mays OX=4577 GN=PSAG PE=3 SV=1	15266	2907.74	6	11.9718
A0A3L6DL54	A0A3L6DL54_MAIZE	PSI subunit V OS=Zea mays OX=4577 GN=PSAL_1 PE=3 SV=1	22240	2262.94	6	30
A0A3L6E9J9	A0A3L6E9J9_MAIZE	Photosystem I reaction center subunit VI_ chloroplastic OS=Zea mays OX=4577 GN=PSAH PE=3 SV=1	14920	26039	3	16.1972
Q32904	CB23_PEA	Chlorophyll a-b binding protein 3_ chloroplastic OS=Pisum sativum OX=3888 GN=lhca3 PE=1 SV=1	29588	6092.79	3	13.0909
A0A4S4DHY3	A0A4S4DHY3_CAMSI	Photosystem I P700 chlorophyll a apoprotein A1 OS=Camellia sinensis var. sinensis OX=542762 GN=TEA_001227 PE=3 SV=1	190541	127544	28	13.2396
A0A0V0J060	A0A0V0J060_SOLCH	Photosystem I P700 chlorophyll a apoprotein A1 OS=Solanum chacoense OX=4108 PE=3 SV=1	166450	128782	20	11.6466
A0A6J5WW90	A0A6J5WW90_PRUAR	Photosystem I P700 chlorophyll a apoprotein A1 OS=Prunus armeniaca OX=36596 GN=ORAREDHAP_LOCUS24049 PE=3 SV=1	162222	126047	19	11.7931
A0A4S4DSV7	A0A4S4DSV7_CAMSI	Photosystem I P700 chlorophyll a apoprotein A1 OS=Camellia sinensis var. sinensis OX=542762 GN=TEA_002319 PE=3 SV=1	145831	100290	16	10.7634
A0A3L6D9R0	A0A3L6D9R0_MAIZE	Chlorophyll a-b binding protein_ chloroplastic OS=Zea mays OX=4577 GN=CAB8 PE=3 SV=1	28965	37784.8	16	50.9363
A0A172FJ58	A0A172FJ58_ZEADI	Photosystem I P700 chlorophyll a apoprotein A1 OS=Zea diploperennis OX=4576 GN=psaA PE=3 SV=1	83085	28465.2	15	16.1333
P09144	PSAB_CHLRE	Photosystem I P700 chlorophyll a apoprotein A2 OS=Chlamydomonas reinhardtii OX=3055 GN=psaB PE=1 SV=4	82056	85636	14	6.9388
A0A4Y1RG88	A0A4Y1RG88_PRUDU	9 kDa polypeptide OS=Prunus dulcis OX=3755 GN=Prudu_013827 PE=3 SV=1	128467	38359.6	13	9.2901
A0A5B6TZ86	A0A5B6TZ86_9ROSI	9 kDa polypeptide OS=Gossypium australe OX=47621 GN=ndhD PE=3 SV=1	66681	37760.6	13	16.8634
A0A0E0D3X0	A0A0E0D3X0_9ORYZ	Photosystem I P700 chlorophyll a apoprotein A1 OS=Oryza meridionalis OX=40149 PE=3 SV=1	72513	27757.4	13	15.5725
A0A218LQL1	A0A218LQL1_PSEPI	Photosystem I P700 chlorophyll a apoprotein A1 OS=Pseudoroegneria spicata OX=4604 GN=psaA PE=3 SV=1	83019	27651.5	13	15.6
A0A5J6Y4U7	A0A5J6Y4U7_9CARY	Photosystem I P700 chlorophyll a apoprotein A2 OS=Silene adscendens OX=2600314 GN=psaB PE=3 SV=1	82417	102563	12	14.3052
A0A445BUM3	A0A445BUM3_ARAHY	Photosystem I P700 chlorophyll a apoprotein A1 OS=Arachis hypogaea OX=3818 GN=Ahy_A08g038876 PE=3 SV=1	172188	75303.9	12	6.4516
A0A411EGY2	A0A411EGY2_9LAMI	Photosystem I P700 chlorophyll a apoprotein A1 OS=Amphilophium bauhinioides OX=353981 GN=psaA PE=3 SV=1	82847	23777.7	12	12.8
A0A5Q0UW54	A0A5Q0UW54_9FABA	Photosystem I P700 chlorophyll a apoprotein A1 (Fragment) OS=Archidendron lucidum OX=1009333 GN=psaA PE=3 SV=1	82379	23693.9	12	13.1544
A0A140G3C5	A0A140G3C5_VICSA	Photosystem I P700 chlorophyll a apoprotein A1 OS=Vicia sativa OX=3908 GN=psaA PE=3 SV=1	122623	22605.2	12	11.2844
A0A2K9RN04	A0A2K9RN04_9POAL	Photosystem I P700 chlorophyll a apoprotein A1 OS=Carex pallescens OX=140842 GN=psaA PE=3 SV=1	83314	21526.2	12	13.3333
A0A218LBU9	A0A218LBU9_AEGSP	Photosystem I (Fragment) OS=Aegilops speltoides OX=4573 GN=psaB PE=3 SV=1	79727	105894	11	15.983
A0A0M4BA61	A0A0M4BA61_ALLSE	Photosystem I P700 chlorophyll a apoprotein A2 OS=Alloteropsis semialata OX=435756 GN=psaB PE=3 SV=1	82491	104018	11	15.3951
P56767	PSAB_ARATH	Photosystem I P700 chlorophyll a apoprotein A2 OS=Arabidopsis thaliana OX=3702 GN=psaB PE=3 SV=1	82423	103800	11	14.1689
A0A6S7L2L1	A0A6S7L2L1_LACSI	Photosystem I OS=Lactuca saligna OX=75948 GN=LSAL_LOCUS1275 PE=3 SV=1	97541	102619	11	12.6874
A0A4Y7LFB6	A0A4Y7LFB6_PAPSO	Photosystem I P700 chlorophyll a apoprotein A1 OS=Papaver somniferum OX=3469 GN=C5167_046004 PE=3 SV=1	89143	21986.4	11	13.4761
A0A218LZZ6	A0A218LZZ6_TRITU	Photosystem I (Fragment) OS=Triticum turgidum OX=4571 GN=psaB PE=3 SV=1	81636	51496.3	10	12.5
A0A5B0V633	A0A5B0V633_9ALTE	PSI-F OS=Marinobacter sp. ZYF650 OX=2604327 GN=FWJ25_19145 PE=3 SV=1	24446	49963.8	10	37.931
A0A2G2W5B8	A0A2G2W5B8_CAPBA	Photosystem I chlorophyll a apoprotein A2 OS=Capsicum baccatum OX=33114 GN=CQW23_19276 PE=4 SV=1	109789	46037.9	10	10.5906
A0A024BLG7	A0A024BLG7_CENAM	Photosystem I iron-sulfur center OS=Cenchrus americanus OX=4543 GN=psaC PE=3 SV=1	8893	42526.2	10	90.1235
A0A220II11	A0A220II11_AGRCR	Photosystem I P700 apoprotein A1 OS=Agropyron cristatum OX=4593 GN=psaA PE=4 SV=1	83407	21834	10	11.4667
B6U6B2	B6U6B2_MAIZE	Uncharacterized protein OS=Zea mays OX=4577 PE=2 SV=1	13655	11371.5	10	76.7241
A0A172W407	A0A172W407_HELAN	NADH-quinone oxidoreductase subunit D OS=Helianthus annuus OX=4232 GN=ndhH PE=3 SV=1	45379	2274.05	10	13.486
A0A2G2YTN3	A0A2G2YTN3_CAPAN	Photosystem I OS=Capsicum annuum OX=4072 GN=T459_23905 PE=3 SV=1	73206	79037.8	9	13.242
G7JVM1	G7JVM1_MEDTR	9 kDa polypeptide OS=Medicago truncatula OX=3880 GN=MTR_4g006120 PE=3 SV=1	64266	38843.3	9	12.9145
A0A5Q0UVM5	A0A5Q0UVM5_9FABA	Photosystem I P700 chlorophyll a apoprotein A1 (Fragment) OS=Albizia adianthifolia OX=992633 GN=psaA PE=3 SV=1	36425	19989.5	9	20.7831
A0A6P0LMJ6	A0A6P0LMJ6_9CYAN	Photosystem I P700 chlorophyll a apoprotein OS=Moorea sp. SIO3G5 OX=2607837 GN=F6K56_00485 PE=3 SV=1	163519	19058.8	9	8.4861
A0A1Z3MJ79	A0A1Z3MJ79_9POAL	Photosystem I P700 chlorophyll a apoprotein A1 (Fragment) OS=Aegilops geniculata OX=130459 GN=psaA PE=3 SV=1	80363	17517.1	9	11.0193
A0A4Y5P4Y6	A0A4Y5P4Y6_9MARC	Photosystem I P700 chlorophyll a apoprotein A2 OS=Cheilolejeunea xanthocarpa OX=414193 GN=psaB PE=3 SV=1	82396	73253.3	8	11.5804
A0A342RZI5	A0A342RZI5_9FLOR	Photosystem I P700 chlorophyll a apoprotein A2 OS=Mastocarpus papillatus OX=31436 GN=psaB PE=3 SV=1	82497	38134.1	8	13.624
I0YVS7	I0YVS7_COCSC	PSI-D1 OS=Coccomyxa subellipsoidea (strain C-169) OX=574566 GN=COCSUDRAFT_24389 PE=3 SV=1	20829	26594.5	8	24.4792
A0A1B6PHP7	A0A1B6PHP7_SORBI	Chlorophyll a-b binding protein_ chloroplastic OS=Sorghum bicolor OX=4558 GN=SORBI_3007G136900 PE=3 SV=1	27322	13637.9	8	23.506
A0A6L2LU21	A0A6L2LU21_TANCI	Photosystem I P700 chlorophyll a apoprotein A1_ chloroplastic OS=Tanacetum cinerariifolium OX=118510 GN=Tci_035613 PE=4 SV=1	136258	11559.1	8	6.1258
A0A446T436	A0A446T436_TRITD	Chlorophyll a-b binding protein_ chloroplastic OS=Triticum turgidum subsp. durum OX=4567 GN=TRITD_5Av1G145020 PE=3 SV=1	23181	5532.32	8	27.6995
A0A411K201	A0A411K201_9CARY	Photosystem I iron-sulfur center OS=Anacampseros filamentosa OX=1038461 GN=psaC PE=3 SV=1	8879	38052.8	7	82.716
Q6U1B8	Q6U1B8_9ASPA	Photosystem I (Fragment) OS=Earina deplanchei OX=256356 GN=psaB PE=3 SV=1	60409	27939	7	11.7216
A0A220IK74	A0A220IK74_9POAL	Photosystem I OS=Thinopyrum distichum OX=379302 GN=psaB PE=3 SV=1	81858	21188.6	7	11.1717
A0A2U1PTW1	A0A2U1PTW1_ARTAN	Photosystem I OS=Artemisia annua OX=35608 GN=CTI12_AA113640 PE=3 SV=1	86383	18198.2	7	8.5603
A0A7G2EUI6	A0A7G2EUI6_ARATH	(thale cress) hypothetical protein OS=Arabidopsis thaliana OX=3702 GN=AT9943_LOCUS14676 PE=3 SV=1	10881	17225.1	7	58.7629
A0A103XJN2	A0A103XJN2_CYNCS	Uncharacterized protein OS=Cynara cardunculus var. scolymus OX=59895 GN=Ccrd_006174 PE=3 SV=1	22699	15985.9	7	28.9855
A8C1A1	A8C1A1_CITSI	PSI reaction center subunit II OS=Citrus sinensis OX=2711 GN=psaDb PE=2 SV=1	22858	15837.9	7	31.401
A0A6A6NIY1	A0A6A6NIY1_HEVBR	Uncharacterized protein OS=Hevea brasiliensis OX=3981 GN=GH714_025098 PE=3 SV=1	49117	14770.3	7	14.3498
I1HYD4	I1HYD4_BRADI	Chlorophyll a-b binding protein_ chloroplastic OS=Brachypodium distachyon OX=15368 GN=100835853 PE=3 SV=1	29223	12096.1	7	14.4981
A0A6P0ZB38	A0A6P0ZB38_9CYAN	Photosystem I P700 chlorophyll a apoprotein A1 OS=Sphaerospermopsis sp. SIO1G2 OX=2607815 GN=psaA PE=3 SV=1	82789	9314.25	7	7.9787
A0A1Z1MHX3	A0A1Z1MHX3_9FLOR	Photosystem I P700 chlorophyll a apoprotein A2 OS=Polysiphonia scopulorum OX=257860 GN=psaB PE=3 SV=1	82461	37884.6	6	9.2643
A0A6U3W6X4	A0A6U3W6X4_9STRA	Photosystem I P700 chlorophyll a apoprotein A1 OS=Ditylum brightwellii OX=49249 GN=DBRI1062_13012 PE=3 SV=1	84326	37183.6	6	6.8874
A0A5Q4EAD5	A0A5Q4EAD5_9CYAN	Photosystem I P700 chlorophyll a apoprotein A2 OS=Leptolyngbya sp. DLM2.Bin27 OX=2480213 GN=psaB PE=3 SV=1	83164	34536.4	6	7.4024
B6TH55	B6TH55_MAIZE	Photosystem I reaction center subunit IV A OS=Zea mays OX=4577 GN=100283327 PE=2 SV=1	14824	23333.9	6	66.9065
D9IXP4	D9IXP4_9ALVE	Photosystem I OS=Chromerida sp. RM11 OX=348535 GN=psaB PE=3 SV=1	85581	22207.6	6	7.9016
A0A6V2MFN6	A0A6V2MFN6_9STRA	Uncharacterized protein (Fragment) OS=Proboscia alata OX=216777 GN=PALA00355_LOCUS41388 PE=3 SV=1	11338	21573.9	6	24.2424
M0SBM9	M0SBM9_MUSAM	Chlorophyll a-b binding protein_ chloroplastic OS=Musa acuminata subsp. malaccensis OX=214687 GN=103976969 PE=3 SV=1	29718	16835	6	28.1022
A0A444XGJ3	A0A444XGJ3_ARAHY	Uncharacterized protein OS=Arachis hypogaea OX=3818 GN=Ahy_B09g095808 PE=3 SV=1	22215	14965.7	6	26
A0A287WC36	A0A287WC36_HORVV	Chlorophyll a-b binding protein_ chloroplastic OS=Hordeum vulgare subsp. vulgare OX=112509 PE=3 SV=1	15119	11590.5	6	30.7143
A0T0L9	PSAA_PHATC	Photosystem I P700 chlorophyll a apoprotein A1 OS=Phaeodactylum tricornutum (strain CCAP 1055/1) OX=556484 GN=psaA PE=3 SV=1	83542	5071.41	6	7.4468
A0A0K2RW49	A0A0K2RW49_9STRA	Photosystem I P700 chlorophyll a apoprotein A1 OS=Triparma laevis OX=1534972 GN=psaA PE=3 SV=1	83541	5043.59	6	7.4468
A0A0K1DC06	A0A0K1DC06_9STRA	Photosystem I P700 chlorophyll a apoprotein A1 OS=Pseudo-nitzschia multiseries OX=37319 GN=psaA PE=3 SV=1	83691	5014.37	6	7.4468
A0A251TES5	A0A251TES5_HELAN	Putative photosystem I PsaA/PsaB OS=Helianthus annuus OX=4232 GN=HannXRQ_Chr10g0278001 PE=4 SV=1	12748	76663.1	5	48.2143
A0A2G3DHH2	A0A2G3DHH2_CAPCH	Photosystem I chlorophyll a apoprotein A2 OS=Capsicum chinense OX=80379 GN=BC332_02517 PE=4 SV=1	42188	52699.1	5	8.5791
W0RYU6	W0RYU6_PORPP	Photosystem I P700 chlorophyll a apoprotein A2 OS=Porphyridium purpureum OX=35688 GN=psaB PE=3 SV=1	82121	33974	5	9.1281
C0JWX7	C0JWX7_9CHLO	Photosystem I P700 chlorophyll a apoprotein A2 OS=Pycnococcus provasolii OX=41880 GN=psaB PE=3 SV=1	81837	33346.2	5	5.6911
A0A0D3ML49	A0A0D3ML49_9STRA	Photosystem I iron-sulfur center OS=Ochromonas sp. CCMP1393 OX=420556 GN=psaC PE=3 SV=1	8838	32101.5	5	62.963
A0A088CJR4	A0A088CJR4_9CHLO	Photosystem I iron-sulfur center OS=Prasinococcus sp. CCMP1194 OX=110672 GN=psaC PE=3 SV=1	8786	23190.3	5	46.9136
A0A1E5VSY5	A0A1E5VSY5_9POAL	Chlorophyll a-b binding protein_ chloroplastic OS=Dichanthelium oligosanthes OX=888268 GN=BAE44_0010742 PE=3 SV=1	27905	18089.7	5	26.1538
A0A2T7DZY1	A0A2T7DZY1_9POAL	Chlorophyll a-b binding protein_ chloroplastic OS=Panicum hallii var. hallii OX=1504633 GN=GQ55_4G248700 PE=3 SV=1	26354	12742.5	5	16.3934
A0A498JSV5	A0A498JSV5_MALDO	Uncharacterized protein OS=Malus domestica OX=3750 GN=DVH24_011233 PE=3 SV=1	140646	10436.8	5	5.1141
A0A3Q0I4J2	A0A3Q0I4J2_PHODC	Chlorophyll a-b binding protein_ chloroplastic OS=Phoenix dactylifera OX=42345 GN=LOC103710682 PE=3 SV=1	28219	9216.48	5	29.3893
A0A2G3AVT2	A0A2G3AVT2_CAPCH	Photosystem I chlorophyll a apoprotein A1 OS=Capsicum chinense OX=80379 GN=BC332_32732 PE=3 SV=1	92746	7374.33	5	3.7349
A0A565BEY9	A0A565BEY9_9BRAS	PSI-G OS=Arabis nemorensis OX=586526 GN=ANE_LOCUS10623 PE=3 SV=1	68968	6664.96	5	8.6957
A0A4D6C307	A0A4D6C307_9CHLO	Photosystem I P700 chlorophyll a apoprotein A1 OS=Chloroparvula japonica OX=1411623 GN=psaA PE=3 SV=1	82988	6239.13	5	8.2447
A0A482CFE8	A0A482CFE8_9TRAC	Photosystem I P700 chlorophyll a apoprotein A1 OS=Selaginella doederleinii OX=186426 GN=psaA PE=3 SV=1	80515	5498.83	5	8.2777
A0A3L6F6T3	A0A3L6F6T3_MAIZE	Chlorophyll a-b binding protein_ chloroplastic OS=Zea mays OX=4577 GN=LHC_1 PE=3 SV=1	26601	2203.8	5	13.253
A0A514CPH7	A0A514CPH7_9STRA	Photosystem I P700 chlorophyll a apoprotein A2 OS=Dictyocha speculum OX=35687 GN=psaB PE=3 SV=1	81940	33379.2	4	6.812
A0A1U7HEK7	A0A1U7HEK7_9CYAN	Photosystem I P700 chlorophyll a apoprotein A2 OS=Hydrococcus rivularis NIES-593 OX=1921803 GN=psaB PE=3 SV=1	82948	33292.3	4	6.7385
A0A4D6C3M3	A0A4D6C3M3_9CHLO	Photosystem I P700 chlorophyll a apoprotein A2 OS=Chloroparvula pacifica OX=1883388 GN=psaB PE=3 SV=1	81754	19660.4	4	7.2207
A0A2G8PEZ6	A0A2G8PEZ6_9SYNE	Photosystem I P700 chlorophyll a apoprotein A2 OS=Synechococcus sp. 60AY4M2 OX=1353262 GN=psaB PE=3 SV=1	82758	18187.9	4	6.1745
A0A6A4LI44	A0A6A4LI44_9ERIC	Chlorophyll a-b binding protein_ chloroplastic (Fragment) OS=Rhododendron williamsianum OX=262921 GN=C3L33_07770 PE=3 SV=1	28395	12646.1	4	16.1049
A0A022RT87	A0A022RT87_ERYGU	Chlorophyll a-b binding protein_ chloroplastic OS=Erythranthe guttata OX=4155 GN=MIMGU_mgv1a011871mg PE=3 SV=1	28423	12489.4	4	17.5373
A0A4U5QEK1	A0A4U5QEK1_POPAL	Chlorophyll a-b binding protein_ chloroplastic OS=Populus alba OX=43335 GN=D5086_0000102710 PE=3 SV=1	27647	12484.1	4	11.1969
K3ZXD9	K3ZXD9_SETIT	Uncharacterized protein OS=Setaria italica OX=4555 GN=101767783 PE=3 SV=1	18664	12146.5	4	31.4286
A0A2G3BE29	A0A2G3BE29_CAPCH	Photosystem I P700 chlorophyll a apoprotein A1 OS=Capsicum chinense OX=80379 GN=BC332_25552 PE=3 SV=1	58392	6989.67	4	6.5134
A0A0F7GY18	A0A0F7GY18_9ASPA	Photosynthetic NDH subcomplex B 2 (Fragment) OS=Masdevallia picturata OX=125444 GN=PnsB2 PE=2 SV=1	37350	5864.78	4	9.7923
A0A426XRP2	A0A426XRP2_ENSVE	Chlorophyll a-b binding protein_ chloroplastic OS=Ensete ventricosum OX=4639 GN=B296_00045551 PE=3 SV=1	28533	5601.4	4	12.5
A0A2G3D4H8	A0A2G3D4H8_CAPCH	Chlorophyll a-b binding protein_ chloroplastic OS=Capsicum chinense OX=80379 GN=BC332_04231 PE=3 SV=1	87366	5532.12	4	6.5469
A0A2G3BXB6	A0A2G3BXB6_CAPCH	Photosystem I chlorophyll a apoprotein A1 OS=Capsicum chinense OX=80379 GN=BC332_18057 PE=4 SV=1	59130	5517.47	4	10.2467
A0A6V3TZU0	A0A6V3TZU0_OXYMA	Photosystem I P700 chlorophyll a apoprotein A1 (Fragment) OS=Oxyrrhis marina OX=2969 GN=OMAR00293_LOCUS9307 PE=3 SV=1	70500	5369.36	4	5.2215
A0A2Z4MAJ4	A0A2Z4MAJ4_9CHLO	Photosystem I P700 chlorophyll a apoprotein A1 OS=Scotinosphaera sp. NIES-154 OX=2249731 GN=psaA PE=3 SV=1	83521	5164.45	4	5.5629
A0A088CKJ6	A0A088CKJ6_9CHLO	Photosystem I P700 chlorophyll a apoprotein A1 OS=prasinophyte sp. MBIC10622 OX=156113 GN=psaA PE=3 SV=1	83316	5038.45	4	5.1931
A0A1D8RDJ5	A0A1D8RDJ5_9STRA	Photosystem I P700 chlorophyll a apoprotein A1 OS=Monodopsis sp. MarTras21 OX=1745953 GN=psaA PE=3 SV=1	82651	4997.19	4	6.8456
T1LR81	T1LR81_TRIUA	9 kDa polypeptide OS=Triticum urartu OX=4572 PE=3 SV=1	8952	4603.96	4	56.7901
A0A2G3D2G6	A0A2G3D2G6_CAPCH	Photosystem I P700 chlorophyll a apoprotein A1 OS=Capsicum chinense OX=80379 GN=BC332_03493 PE=3 SV=1	71058	4328.6	4	4.5669
A0A0B2SQU2	A0A0B2SQU2_GLYSO	Chlorophyll a-b binding protein_ chloroplastic OS=Glycine soja OX=3848 GN=D0Y65_037267 PE=3 SV=1	29790	4008.93	4	19.9275
A0A1G4NWG8	A0A1G4NWG8_9FLOR	Photosystem I P700 chlorophyll a apoprotein A1 OS=Nemalion sp. H.1444 OX=1907586 GN=psaA PE=3 SV=1	83461	2851.07	4	5.4521
I1IFC6	I1IFC6_BRADI	Uncharacterized protein OS=Brachypodium distachyon OX=15368 GN=100837388 PE=4 SV=1	19452	2583.18	4	30.1775
A0A172W404	A0A172W404_HELAN	NADH-quinone oxidoreductase subunit H OS=Helianthus annuus OX=4232 GN=ndhA PE=3 SV=1	40150	1733.6	4	10.4683
A0A096RWW7	A0A096RWW7_MAIZE	Chlorophyll a-b binding protein_ chloroplastic OS=Zea mays OX=4577 GN=100273427 PE=3 SV=1	29561	1402.95	4	13.2841
A0A1B6QCQ7	A0A1B6QCQ7_SORBI	Chlorophyll a-b binding protein_ chloroplastic OS=Sorghum bicolor OX=4558 GN=SORBI_3002G215000 PE=3 SV=1	30059	1223.37	4	13.8182
A0A287SHI7	A0A287SHI7_HORVV	PSI-F OS=Hordeum vulgare subsp. vulgare OX=112509 PE=3 SV=1	22183	29516.6	3	15.942
A0A286QHE1	A0A286QHE1_9MONI	Photosystem I P700 chlorophyll a apoprotein A2 OS=Schizaea elegans OX=180990 GN=psaB PE=3 SV=1	82149	20299.2	3	5.8583
A0A650FGW1	A0A650FGW1_9TRAC	Photosystem I P700 chlorophyll a apoprotein A2 OS=Selaginella nummularifolia OX=1715387 GN=psaB PE=3 SV=1	81884	19739.7	3	5.457
A0A3G5CUY3	A0A3G5CUY3_9MONI	Photosystem I P700 chlorophyll a apoprotein A2 OS=Histiopteris incisa OX=32090 GN=psaB PE=3 SV=1	81786	19652.7	3	6.6757
A0A387J623	A0A387J623_9CHLO	Photosystem I (Fragment) OS=Chlamydomonas fottii OX=2170679 GN=psaB PE=3 SV=1	55129	14383.2	3	6.7327
A0A5Q4DZG4	A0A5Q4DZG4_9CYAN	Photosystem I P700 chlorophyll a apoprotein A2 OS=Leptolyngbya sp. DLM2.Bin27 OX=2480213 GN=psaB PE=3 SV=1	83290	14291.6	3	4.3127
A0A4U5MPU1	A0A4U5MPU1_POPAL	Chlorophyll a-b binding protein_ chloroplastic OS=Populus alba OX=43335 GN=D5086_0000306290 PE=3 SV=1	24738	13822	3	12.5541
C5YVW5	C5YVW5_SORBI	Chlorophyll a-b binding protein_ chloroplastic OS=Sorghum bicolor OX=4558 GN=SORBI_3009G234600 PE=3 SV=1	28021	13197.5	3	12.0755
Q4VV52	Q4VV52_PINST	Chlorophyll a-b binding protein_ chloroplastic (Fragment) OS=Pinus strobus OX=3348 GN=ifg1934 PE=3 SV=1	27019	12515.2	3	12.1094
Q3SA42	Q3SA42_FAGSY	Chlorophyll a-b binding protein_ chloroplastic (Fragment) OS=Fagus sylvatica OX=28930 PE=2 SV=1	27627	12463.5	3	11.1538
G5IZI8	G5IZI8_CROWT	Photosystem I iron-sulfur center OS=Crocosphaera watsonii WH 0003 OX=423471 GN=psaC PE=3 SV=1	8895	11541.6	3	37.037
A0A2I0AUL4	A0A2I0AUL4_9ASPA	Chlorophyll a-b binding protein_ chloroplastic OS=Apostasia shenzhenica OX=1088818 GN=CAB6A PE=3 SV=1	25446	11417.3	3	7.7922
A0A2G2W5C9	A0A2G2W5C9_CAPBA	Photosystem I P700 chlorophyll a apoprotein A1 OS=Capsicum baccatum OX=33114 GN=CQW23_19289 PE=3 SV=1	70312	11340.7	3	6.0222
A0A103WSS8	A0A103WSS8_CYNCS	PSI-K OS=Cynara cardunculus var. scolymus OX=59895 GN=Ccrd_025524 PE=3 SV=1	13744	10516.1	3	22.0588
A0A6A1WBS7	A0A6A1WBS7_9ROSI	PSI-K OS=Morella rubra OX=262757 GN=CJ030_MR2G022158 PE=3 SV=1	13061	10438.3	3	19.3798
A0A6T8WSW8	A0A6T8WSW8_9CHLO	Uncharacterized protein (Fragment) OS=Tetraselmis astigmatica OX=1074897 GN=TAST0804_LOCUS17870 PE=3 SV=1	25368	8028.53	3	11.588
B1PL28	B1PL28_9MYRT	Chlorophyll a-b binding protein_ chloroplastic (Fragment) OS=Oenothera grandiflora OX=49455 PE=3 SV=1	11596	7117.04	3	40.367
A0A2S3H0N4	A0A2S3H0N4_9POAL	PSI-G OS=Panicum hallii OX=206008 GN=PAHAL_2G307900 PE=3 SV=1	15020	6868.56	3	12.1429
A0A446VAF9	A0A446VAF9_TRITD	Chlorophyll a-b binding protein_ chloroplastic OS=Triticum turgidum subsp. durum OX=4567 GN=TRITD_6Av1G062750 PE=3 SV=1	22505	6414.39	3	15.311
A0A2H3Z557	A0A2H3Z557_PHODC	photosynthetic NDH subunit of subcomplex B 2_ chloroplastic OS=Phoenix dactylifera OX=42345 GN=LOC103720560 PE=4 SV=1	40454	5795.38	3	9.1398
A0A1U7ZIA4	A0A1U7ZIA4_NELNU	Chlorophyll a-b binding protein_ chloroplastic OS=Nelumbo nucifera OX=4432 GN=LOC104590455 PE=3 SV=1	23457	5637.14	3	18.018
A0A3L6R2Q2	A0A3L6R2Q2_PANMI	Chlorophyll a-b binding protein_ chloroplastic OS=Panicum miliaceum OX=4540 GN=C2845_PM08G18090 PE=3 SV=1	27997	5525.08	3	7.197
A0A446W3K6	A0A446W3K6_TRITD	Chlorophyll a-b binding protein_ chloroplastic OS=Triticum turgidum subsp. durum OX=4567 GN=TRITD_6Bv1G039040 PE=3 SV=1	33009	5512.29	3	6.0897
G3FNQ5	G3FNQ5_9ROSI	Chlorophyll a-b binding protein_ chloroplastic OS=Dimocarpus longan OX=128017 GN=LCAB PE=2 SV=1	28030	5509.9	3	15.2091
A0A6A6MW64	A0A6A6MW64_HEVBR	Chlorophyll a-b binding protein_ chloroplastic OS=Hevea brasiliensis OX=3981 GN=GH714_041348 PE=3 SV=1	27788	4667.26	3	13.0952
A0A6U2X2K7	A0A6U2X2K7_9STRA	Photosystem I P700 chlorophyll a apoprotein A1 OS=Amphiprora paludosa OX=265537 GN=APAL1065_975 PE=3 SV=1	65438	4512.03	3	7.6401
A0A5A7R785	A0A5A7R785_STRAF	Chlorophyll a-b binding protein_ chloroplastic OS=Striga asiatica OX=4170 GN=STAS_30867 PE=3 SV=1	29274	3987.73	3	13.1868
A0A6U3FIY6	A0A6U3FIY6_9CHLO	Uncharacterized protein OS=Mantoniella antarctica OX=81844 GN=MANT1106_6612 PE=3 SV=1	23427	3839.11	3	19.9095
A0A6N9PR08	A0A6N9PR08_9FIRM	Uncharacterized protein OS=Lachnospiraceae bacterium OX=1898203 GN=D3Z44_18060 PE=4 SV=1	16960	2868.61	3	16.3522
A0A0E0MLT5	A0A0E0MLT5_ORYPU	PSI subunit V OS=Oryza punctata OX=4537 PE=3 SV=1	36733	1834.86	3	6.1584
Q06J42	PSAA_BIGNA	Photosystem I P700 chlorophyll a apoprotein A1 OS=Bigelowiella natans OX=227086 GN=psaA-A PE=3 SV=1	83878	1760.79	3	4.9268
A0A3G1I941	A0A3G1I941_9FLOR	Photosystem I P700 chlorophyll a apoprotein A1 OS=Sheathia arcuata OX=340433 GN=psaA PE=3 SV=1	86513	1711.62	3	4.2416
A0A1E5VZZ7	A0A1E5VZZ7_9POAL	Chlorophyll a-b binding protein_ chloroplastic OS=Dichanthelium oligosanthes OX=888268 GN=BAE44_0008278 PE=3 SV=1	29171	1351.78	3	7.8067
V7B2G3	V7B2G3_PHAVU	Chlorophyll a-b binding protein_ chloroplastic OS=Phaseolus vulgaris OX=3885 GN=PHAVU_009G225500g PE=3 SV=1	29081	1247.52	3	8.046
A0A3Q7J3F7	A0A3Q7J3F7_SOLLC	Chlorophyll a-b binding protein_ chloroplastic OS=Solanum lycopersicum OX=4081 GN=101252151 PE=3 SV=1	28893	719.672	3	6.9231
A0A078II73	A0A078II73_BRANA	PSI-F OS=Brassica napus OX=3708 GN=BnaCnng19490D PE=3 SV=1	17751	28864.6	2	14.4654
A0A2J6LIG7	A0A2J6LIG7_LACSA	Uncharacterized protein OS=Lactuca sativa OX=4236 GN=LSAT_5X130901 PE=3 SV=1	14861	21079.5	2	31.2057
A0A059PZQ4	A0A059PZQ4_9POAL	Chlorophyll a-b binding protein_ chloroplastic OS=Saccharum hybrid cultivar R570 OX=131158 GN=SHCRBa_028_H13_R_380 PE=3 SV=1	28180	16641.7	2	17.6923
A0A0D6QVT6	A0A0D6QVT6_ARACU	Chlorophyll a-b binding protein_ chloroplastic OS=Araucaria cunninghamii OX=56994 PE=3 SV=1	29578	13491.7	2	18.1818
M5XD99	M5XD99_PRUPE	Chlorophyll a-b binding protein_ chloroplastic OS=Prunus persica OX=3760 GN=PRUPE_1G225700 PE=3 SV=1	29130	13315.2	2	17.6471
A0A140GYJ3	A0A140GYJ3_9POAL	PSI-K OS=Paspalum vaginatum OX=158149 PE=2 SV=1	13976	12501.8	2	13.7681
A0A2G2W5C3	A0A2G2W5C3_CAPBA	Photosystem I chlorophyll a apoprotein A2 OS=Capsicum baccatum OX=33114 GN=CQW23_19280 PE=4 SV=1	47088	12179.9	2	8.3732
A0A314XXJ5	A0A314XXJ5_PRUYE	PSI-K OS=Prunus yedoensis var. nudiflora OX=2094558 GN=Pyn_18223 PE=3 SV=1	13210	10632.3	2	19.2308
A0A2I0BDZ7	A0A2I0BDZ7_9ASPA	Photosystem I reaction center subunit psaK_ chloroplastic OS=Apostasia shenzhenica OX=1088818 GN=PSAK PE=3 SV=1	54440	10452.6	2	4.1152
A0A2U1NSQ4	A0A2U1NSQ4_ARTAN	Photosystem I subunit VII_ chloroplast OS=Artemisia annua OX=35608 GN=CTI12_AA231660 PE=4 SV=1	8068	8755.23	2	38.0282
A0A5N6RM56	A0A5N6RM56_9ROSI	Chlorophyll a-b binding protein_ chloroplastic OS=Carpinus fangiana OX=176857 GN=FH972_018328 PE=3 SV=1	10621	7059.88	2	19.5876
A0A2P6RXE0	A0A2P6RXE0_ROSCH	Chlorophyll a-b binding protein_ chloroplastic OS=Rosa chinensis OX=74649 GN=RchiOBHm_Chr2g0140671 PE=3 SV=1	20743	6992.42	2	17.7083
A0A1D1XZV6	A0A1D1XZV6_9ARAE	Chlorophyll a-b binding protein_ chloroplastic (Fragment) OS=Anthurium amnicola OX=1678845 GN=CAB1B_3 PE=3 SV=1	27339	6029.36	2	12.7907
A0A0V0HFL7	A0A0V0HFL7_SOLCH	Chlorophyll a-b binding protein_ chloroplastic OS=Solanum chacoense OX=4108 PE=3 SV=1	29270	5704.95	2	5.8182
A0A5K1FB57	A0A5K1FB57_9MAGN	Chlorophyll a-b binding protein_ chloroplastic OS=Nymphaea colorata OX=210225 GN=NYM_LOCUS23487 PE=3 SV=1	28082	5531.73	2	8.3019
A0A1S4BPJ2	A0A1S4BPJ2_TOBAC	Chlorophyll a-b binding protein_ chloroplastic OS=Nicotiana tabacum OX=4097 GN=LOC107810529 PE=3 SV=1	28179	5527.3	2	7.9245
A0A2G3A7I7	A0A2G3A7I7_CAPAN	Chlorophyll a-b binding protein_ chloroplastic OS=Capsicum annuum OX=4072 GN=T459_05319 PE=3 SV=1	51913	5497.76	2	3.3613
A0A2G3A7J8	A0A2G3A7J8_CAPAN	Chlorophyll a-b binding protein_ chloroplastic OS=Capsicum annuum OX=4072 GN=T459_05317 PE=3 SV=1	66042	5493.61	2	3.3445
M8CEU1	M8CEU1_AEGTA	Chlorophyll a-b binding protein_ chloroplastic OS=Aegilops tauschii OX=37682 GN=F775_43704 PE=3 SV=1	70705	5486.71	2	5.7839
A0A2G5ERC1	A0A2G5ERC1_AQUCA	Chlorophyll a-b binding protein_ chloroplastic OS=Aquilegia coerulea OX=218851 GN=AQUCO_00500304v1 PE=3 SV=1	29323	4117.4	2	11.3971
A0A6T8HPV2	A0A6T8HPV2_9CHLO	Uncharacterized protein (Fragment) OS=Nephroselmis pyriformis OX=156128 GN=NPYR00342_LOCUS28740 PE=3 SV=1	15553	3879.98	2	20.8633
A0A2G5CB58	A0A2G5CB58_AQUCA	Uncharacterized protein OS=Aquilegia coerulea OX=218851 GN=AQUCO_06900057v1 PE=3 SV=1	15280	3629.22	2	23.4483
A0A0F6WGP5	A0A0F6WGP5_9STRA	PSI P700 apoprotein A1 (Fragment) OS=Grammatophora oceanica OX=210454 GN=psaA PE=4 SV=1	57476	3346.97	2	3.1068
A0A384XPH9	A0A384XPH9_9FLOR	Photosystem I p700 apoprotein A1 (Fragment) OS=Kumanoa gudjewga OX=1196378 GN=psaA PE=4 SV=1	58219	3337.62	2	3.4483
J3NBZ0	J3NBZ0_ORYBR	Uncharacterized protein OS=Oryza brachyantha OX=4533 PE=3 SV=1	11110	3020	2	23.2323
A0A371ECC0	A0A371ECC0_MUCPR	Photosystem I reaction center subunit N_ chloroplastic OS=Mucuna pruriens OX=157652 GN=PSAN PE=3 SV=1	18183	2875.12	2	14.9701
A0A0E0CZV6	A0A0E0CZV6_9ORYZ	Uncharacterized protein OS=Oryza meridionalis OX=40149 PE=3 SV=1	33892	2844.19	2	11.4754
A0A3L6EJZ9	A0A3L6EJZ9_MAIZE	Chlorophyll a-b binding protein_ chloroplastic OS=Zea mays OX=4577 GN=LHCA5 PE=3 SV=1	33854	2316.1	2	5.7143
A0A172W3U6	A0A172W3U6_HELAN	Photosystem II D2 protein OS=Helianthus annuus OX=4232 GN=psbD PE=3 SV=1	39509	1915.43	2	6.2323
P19430	PSAA_EUGGR	Photosystem I P700 chlorophyll a apoprotein A1 OS=Euglena gracilis OX=3039 GN=psaA PE=3 SV=2	83935	1731.2	2	3.1957
A0A2W4UUA6	A0A2W4UUA6_9CYAN	Photosystem I P700 chlorophyll a apoprotein A1 OS=Leptolyngbya foveolarum OX=47253 GN=psaA PE=3 SV=1	83398	1706.99	2	3.1662
A0A6I5R8X3	A0A6I5R8X3_9CYAN	Photosystem I P700 chlorophyll a apoprotein A1 OS=Leptolyngbya sp. SIO1E4 OX=2607768 GN=psaA PE=3 SV=1	84192	1706.01	2	3.1414
A0A220IJ79	A0A220IJ79_HENPE	Photosystem I P700 apoprotein A1 (Fragment) OS=Henrardia persica OX=37678 GN=psaA PE=4 SV=1	30245	1629.48	2	7.7778
A0A2G2XKP3	A0A2G2XKP3_CAPBA	Photosystem I chlorophyll a apoprotein A1 OS=Capsicum baccatum OX=33114 GN=CQW23_00294 PE=4 SV=1	33276	1460.18	2	10
A0A3L6FT41	A0A3L6FT41_MAIZE	Chlorophyll a-b binding protein_ chloroplastic OS=Zea mays OX=4577 GN=Zm00014a_014670 PE=3 SV=1	27113	1322.96	2	7.5099
A0A5J5AD72	A0A5J5AD72_9ASTE	PSI-G OS=Nyssa sinensis OX=561372 GN=F0562_008640 PE=3 SV=1	78736	1120.27	2	2.521
A0A2I0B2E0	A0A2I0B2E0_9ASPA	PSI-F OS=Apostasia shenzhenica OX=1088818 GN=PSAF PE=3 SV=1	25816	1080.98	2	10.084
Q15323	K1H1_HUMAN	Keratin_ type I cuticular Ha1 OS=Homo sapiens OX=9606 GN=KRT31 PE=1 SV=3	47207	980.007	2	3.8462
O76013	KRT36_HUMAN	Keratin_ type I cuticular Ha6 OS=Homo sapiens OX=9606 GN=KRT36 PE=1 SV=1	52214	864.715	2	3.4261
I3SKI8	I3SKI8_MEDTR	Chlorophyll a-b binding protein_ chloroplastic OS=Medicago truncatula OX=3880 PE=2 SV=1	25647	771.052	2	4.3478
A0A654EG66	A0A654EG66_ARATH	Chlorophyll a-b binding protein_ chloroplastic OS=Arabidopsis thaliana OX=3702 GN=AN1_LOCUS2052 PE=3 SV=1	29562	766.136	2	3.7453
A0A1R3H9V6	A0A1R3H9V6_COCAP	Chlorophyll a-b binding protein_ chloroplastic OS=Corchorus capsularis OX=210143 GN=CCACVL1_20755 PE=3 SV=1	28701	647.164	2	3.8462
A0A172W3W7	A0A172W3W7_HELAN	NADH-quinone oxidoreductase subunit C OS=Helianthus annuus OX=4232 GN=ndhJ PE=3 SV=1	18480	493.019	2	21.519
M0RYL8	M0RYL8_MUSAM	Uncharacterized protein OS=Musa acuminata subsp. malaccensis OX=214687 PE=4 SV=1	50670	426.532	2	3.2468
A0A172W405	A0A172W405_HELAN	NADH-quinone oxidoreductase subunit N OS=Helianthus annuus OX=4232 GN=ndhB PE=3 SV=1	56615	321.266	2	1.5686
A0A1S3BZP3	A0A1S3BZP3_CUCME	photosynthetic NDH subunit of lumenal location 3_ chloroplastic OS=Cucumis melo OX=3656 GN=LOC103494958 PE=3 SV=1	24274	251.435	2	6.9767

## Sheet: PSI-mc2 UniProtKB_maize
Accession	Entry	Description	mW (Da)	PLGS Score	Peptides	Coverage (%)
A0A5P8KLF2	A0A5P8KLF2_MAIZE	NAD(P)H-quinone oxidoreductase subunit 5_ chloroplastic OS=Zea mays OX=4577 GN=ndhF PE=3 SV=1	82950	6091.98	31	25.2033
A0A5P8KLE9	A0A5P8KLE9_MAIZE	NAD(P)H-quinone oxidoreductase subunit H_ chloroplastic OS=Zea mays OX=4577 GN=ndhH PE=3 SV=1	45629	12285.1	25	51.3995
K7TV49	K7TV49_MAIZE	Photosynthetic NDH subunit of subcomplex B 1 chloroplastic OS=Zea mays OX=4577 GN=103653300 PE=4 SV=1	51972	6732.31	21	47.7707
A0A3L6GBC8	A0A3L6GBC8_MAIZE	Photosynthetic NDH subunit of subcomplex B 1_ chloroplastic OS=Zea mays OX=4577 GN=PNSB1_0 PE=4 SV=1	51403	13417.9	20	45.279
A0A3L6DA24	A0A3L6DA24_MAIZE	Photosynthetic NDH subunit of subcomplex B 2_ chloroplastic OS=Zea mays OX=4577 GN=PNSB2_0 PE=4 SV=1	37902	27745.3	19	61.1268
A0A317YLK7	A0A317YLK7_MAIZE	Photosynthetic NDH subunit of subcomplex B 2_ chloroplastic OS=Zea mays OX=4577 GN=Zm00014a_030671 PE=4 SV=1	37217	21828.6	17	60.2857
A0A1D6HBD7	A0A1D6HBD7_MAIZE	Photosynthetic NDH subunit of lumenal location 2 chloroplastic OS=Zea mays OX=4577 GN=ZEAMMB73_Zm00001d016943 PE=3 SV=1	24200	20585	15	39.2694
A0A3L6FA99	A0A3L6FA99_MAIZE	NAD(P)H-quinone oxidoreductase subunit N_ chloroplastic OS=Zea mays OX=4577 GN=ndhN_1 PE=4 SV=1	23024	17138.5	14	71.1538
A0A1D6JYG6	A0A1D6JYG6_MAIZE	Photosynthetic NDH subunit of lumenal location 1 chloroplastic OS=Zea mays OX=4577 GN=ZEAMMB73_Zm00001d028670 PE=4 SV=1	25683	10570.9	13	33.9056
A0A5P8KLA0	A0A5P8KLA0_MAIZE	NAD(P)H-quinone oxidoreductase subunit J_ chloroplastic OS=Zea mays OX=4577 GN=ndhJ PE=3 SV=1	18657	26589.2	12	68.5535
A0A5P8KLE6	A0A5P8KLE6_MAIZE	NAD(P)H-quinone oxidoreductase subunit I_ chloroplastic OS=Zea mays OX=4577 GN=ndhI PE=3 SV=1	21143	13488.1	12	52.2222
P25706	NU1C_MAIZE	NAD(P)H-quinone oxidoreductase subunit 1_ chloroplastic OS=Zea mays OX=4577 GN=ndhA PE=2 SV=3	40485	6331.14	11	23.2044
B4FRX4	B4FRX4_MAIZE	NAD(P)H dehydrogenase subunit M OS=Zea mays OX=4577 GN=ZEAMMB73_Zm00001d002815 PE=2 SV=1	23964	11324.6	10	34.2857
A0A5P8KLC5	A0A5P8KLC5_MAIZE	NAD(P)H-quinone oxidoreductase subunit K_ chloroplastic OS=Zea mays OX=4577 GN=ndhK PE=3 SV=1	27902	7443.07	10	39.5161
K7TFI4	K7TFI4_MAIZE	NAD(P)H-quinone oxidoreductase subunit U chloroplastic OS=Zea mays OX=4577 GN=103640914 PE=4 SV=1	25323	7106.01	10	47.6793
A0A5P8KM09	A0A5P8KM09_MAIZE	NAD(P)H-quinone oxidoreductase chain 4_ chloroplastic OS=Zea mays OX=4577 GN=ndhD PE=3 SV=1	56316	4814.87	10	14.6
A0A3L6E7E6	A0A3L6E7E6_MAIZE	Photosynthetic NDH subunit of lumenal location 3_ chloroplastic OS=Zea mays OX=4577 GN=PNSL3 PE=3 SV=1	25686	5381.56	9	40
A0A3L6FDN2	A0A3L6FDN2_MAIZE	Photosynthetic NDH subunit of subcomplex B 5_ chloroplastic OS=Zea mays OX=4577 GN=Zm00014a_020346 PE=4 SV=1	25605	10305.7	7	33.6245
A0A3L6E2Y7	A0A3L6E2Y7_MAIZE	Photosynthetic NDH subunit of subcomplex B 3_ chloroplastic OS=Zea mays OX=4577 GN=Zm00014a_005822 PE=4 SV=1	20798	5413.89	5	54.9738
A0A3L6DTN1	A0A3L6DTN1_MAIZE	NAD(P)H-quinone oxidoreductase subunit O_ chloroplastic OS=Zea mays OX=4577 GN=ndhO PE=4 SV=1	16595	3167.38	5	28
P0CD58	NU2C1_MAIZE	NAD(P)H-quinone oxidoreductase subunit 2 A_ chloroplastic OS=Zea mays OX=4577 GN=ndhB1 PE=2 SV=1	56966	2615.64	5	6.2745
A0A5P8KL97	A0A5P8KL97_MAIZE	NAD(P)H-quinone oxidoreductase subunit 3_ chloroplastic OS=Zea mays OX=4577 GN=ndhC PE=3 SV=1	13851	1606.21	4	20.8333
B4FAW3	B4FAW3_MAIZE	Photosystem I reaction center subunit II OS=Zea mays OX=4577 GN=100191984 PE=1 SV=1	21563	48252.1	16	63.8191
A0A5P8KLV9	A0A5P8KLV9_MAIZE	Photosystem I P700 chlorophyll a apoprotein A2 OS=Zea mays OX=4577 GN=psaB PE=3 SV=1	82517	4606.54	15	21.6621
A0A3B6UD72	A0A3B6UD72_MAIZE	Photosystem I P700 chlorophyll a apoprotein A1 OS=Zea mays OX=4577 PE=3 SV=1	83055	4361.58	15	19.6
A0A1D6GF65	A0A1D6GF65_MAIZE	Photosystem I subunit d1 OS=Zea mays OX=4577 GN=ZEAMMB73_Zm00001d013039 PE=3 SV=1	25263	50570.1	14	47.8814
A0A096RAV0	A0A096RAV0_MAIZE	PSI-F OS=Zea mays OX=4577 GN=103625835 PE=3 SV=1	24487	19139.7	11	42.6724
A0A3L6F840	A0A3L6F840_MAIZE	Chlorophyll a-b binding protein_ chloroplastic OS=Zea mays OX=4577 GN=lhcA-P4 PE=3 SV=1	29477	9736.93	8	22.0149
B6U534	B6U534_MAIZE	PSI-G OS=Zea mays OX=4577 GN=100285458 PE=1 SV=1	15304	5674.94	7	17.931
A0A5P8KLH3	A0A5P8KLH3_MAIZE	Photosystem I iron-sulfur center OS=Zea mays OX=4577 GN=psaC PE=3 SV=1	8893	5503.5	7	79.0123
A0A3L6E4J8	A0A3L6E4J8_MAIZE	Photosystem I reaction center subunit IV_ chloroplastic OS=Zea mays OX=4577 GN=PSAE_1 PE=3 SV=1	14427	20821.1	6	66.9118
B6TH55	B6TH55_MAIZE	Photosystem I reaction center subunit IV A OS=Zea mays OX=4577 GN=100283327 PE=2 SV=1	14824	11186.3	6	66.9065
B4G1K9	B4G1K9_MAIZE	PSI-G OS=Zea mays OX=4577 GN=100284847 PE=2 SV=1	15266	3822.4	6	18.3099
A0A3L6E9J9	A0A3L6E9J9_MAIZE	Photosystem I reaction center subunit VI_ chloroplastic OS=Zea mays OX=4577 GN=PSAH PE=3 SV=1	14920	8266.44	4	39.4366
A0A3L6DL54	A0A3L6DL54_MAIZE	PSI subunit V OS=Zea mays OX=4577 GN=PSAL_1 PE=3 SV=1	22240	828.83	4	20.9524
A0A3L6E041	A0A3L6E041_MAIZE	PSI-K OS=Zea mays OX=4577 GN=PSAK PE=3 SV=1	13595	3444.38	2	14.1791
A0A5P8KLB4	A0A5P8KLB4_MAIZE	Photosystem II CP47 reaction center protein OS=Zea mays OX=4577 GN=psbB PE=3 SV=1	56070	9030.87	18	33.2677
A0A5P8KL92	A0A5P8KL92_MAIZE	Photosystem II CP43 reaction center protein OS=Zea mays OX=4577 GN=psbC PE=3 SV=1	53175	8679.84	18	34.5756
A0A1D6LIK1	A0A1D6LIK1_MAIZE	Peptidyl-prolyl cis-trans isomerase OS=Zea mays OX=4577 GN=ZEAMMB73_Zm00001d035761 PE=3 SV=1	26427	13470.6	14	43.4263
A0A3L6E8V2	A0A3L6E8V2_MAIZE	Oxygen-evolving enhancer protein 1_ chloroplastic OS=Zea mays OX=4577 GN=PSBO_0 PE=3 SV=1	34497	6017.79	14	51.0638
A0A3L6D9R0	A0A3L6D9R0_MAIZE	Chlorophyll a-b binding protein_ chloroplastic OS=Zea mays OX=4577 GN=CAB8 PE=3 SV=1	28965	24680.2	13	49.8127
A0A3L6FUR8	A0A3L6FUR8_MAIZE	Chlorophyll a-b binding protein_ chloroplastic OS=Zea mays OX=4577 GN=Zm00014a_010821 PE=3 SV=1	30151	24121.1	11	55.8304
B4FL55	B4FL55_MAIZE	Chlorophyll a-b binding protein_ chloroplastic OS=Zea mays OX=4577 GN=542320 PE=2 SV=1	30164	23687.5	11	55.8304
B6TCE9	B6TCE9_MAIZE	Peptidyl-prolyl cis-trans isomerase OS=Zea mays OX=4577 GN=100282887 PE=2 SV=1	26201	9897.02	11	41.9355
A0A3L6DET6	A0A3L6DET6_MAIZE	Photosystem II protein D1 OS=Zea mays OX=4577 GN=psbA_1 PE=3 SV=1	38985	7979.89	11	26.0623
A0A3L6DZI4	A0A3L6DZI4_MAIZE	Chlorophyll a-b binding protein_ chloroplastic OS=Zea mays OX=4577 GN=LHCB4.1_1 PE=3 SV=1	31365	16977.6	10	34.7079
B6SUJ9	B6SUJ9_MAIZE	Oxygen evolving enhancer protein 3 OS=Zea mays OX=4577 PE=2 SV=1	23388	8920.57	10	32.5581
A0A1X7YHF7	A0A1X7YHF7_MAIZE	Photosystem II D2 protein OS=Zea mays OX=4577 GN=psbD PE=3 SV=1	39533	8571.59	10	25.779
B4FJG1	B4FJG1_MAIZE	Chlorophyll a-b binding protein_ chloroplastic OS=Zea mays OX=4577 GN=100216729 PE=2 SV=1	31391	15443.3	9	40.5498
B6U6B2	B6U6B2_MAIZE	Uncharacterized protein OS=Zea mays OX=4577 PE=2 SV=1	13655	10209.8	9	71.5517
B4FV94	B4FV94_MAIZE	Chlorophyll a-b binding protein_ chloroplastic OS=Zea mays OX=4577 GN=100284001 PE=2 SV=1	26940	9376.38	9	29.1498
A0A3L6GA69	A0A3L6GA69_MAIZE	Chlorophyll a-b binding protein_ chloroplastic OS=Zea mays OX=4577 GN=CAP10B_0 PE=3 SV=1	26611	7124.77	8	33.4677
A0A096RWW7	A0A096RWW7_MAIZE	Chlorophyll a-b binding protein_ chloroplastic OS=Zea mays OX=4577 GN=100273427 PE=3 SV=1	29561	2684.47	8	27.3063
A0A3L6EV91	A0A3L6EV91_MAIZE	Peptidylprolyl isomerase OS=Zea mays OX=4577 GN=PNSL4 PE=4 SV=1	22893	12285.9	7	34.9558
C0P817	C0P817_MAIZE	Peptidylprolyl isomerase OS=Zea mays OX=4577 PE=2 SV=1	18558	8275.96	7	40.884
B4FUA1	B4FUA1_MAIZE	Chlorophyll a-b binding protein_ chloroplastic OS=Zea mays OX=4577 GN=542530 PE=2 SV=1	27979	6343.41	7	19.2453
A0A3L6FT41	A0A3L6FT41_MAIZE	Chlorophyll a-b binding protein_ chloroplastic OS=Zea mays OX=4577 GN=Zm00014a_014670 PE=3 SV=1	27113	5149.24	7	26.087
B4FQ80	B4FQ80_MAIZE	Chlorophyll a-b binding protein_ chloroplastic OS=Zea mays OX=4577 GN=100193833 PE=2 SV=1	28066	7771.42	6	32.3308
A0A317YCI3	A0A317YCI3_MAIZE	Chlorophyll a-b binding protein_ chloroplastic OS=Zea mays OX=4577 GN=RCABP89_1 PE=3 SV=1	27817	16660.3	5	20.3846
C0PAQ4	C0PAQ4_MAIZE	Chlorophyll a-b binding protein_ chloroplastic OS=Zea mays OX=4577 PE=2 SV=1	24973	9212.67	5	28.3262
C0P7H4	C0P7H4_MAIZE	Chlorophyll a-b binding protein_ chloroplastic OS=Zea mays OX=4577 PE=2 SV=1	16710	4151.39	5	50.9434
P06671	CB22_MAIZE	Chlorophyll a-b binding protein_ chloroplastic OS=Zea mays OX=4577 PE=2 SV=1	27977	5573.99	4	18.4906
A0A5P8KLD2	A0A5P8KLD2_MAIZE	Cytochrome b559 subunit alpha OS=Zea mays OX=4577 GN=psbE PE=3 SV=1	9438	8255.77	3	37.3494
A0A5P8KLE5	A0A5P8KLE5_MAIZE	Photosystem II reaction center protein H OS=Zea mays OX=4577 GN=psbH PE=3 SV=1	7782	5894.98	2	41.0959
C0PLS3	C0PLS3_MAIZE	Chlorophyll a-b binding protein_ chloroplastic OS=Zea mays OX=4577 PE=2 SV=1	20349	3238.01	2	11.5183

## Sheet: PSI-mc2 UniProtKB_PSI-NDH
Accession	Entry	Description	mW (Da)	PLGS Score	Peptides	Coverage (%)
A0A3L6GBC8	A0A3L6GBC8_MAIZE	Photosynthetic NDH subunit of subcomplex B 1_ chloroplastic OS=Zea mays OX=4577 GN=PNSB1_0 PE=4 SV=1	51403	13398.2	27	55.3648
K7TV49	K7TV49_MAIZE	Photosynthetic NDH subunit of subcomplex B 1 chloroplastic OS=Zea mays OX=4577 GN=103653300 PE=4 SV=1	51972	7672.26	23	56.9002
A0A3L6DA24	A0A3L6DA24_MAIZE	Photosynthetic NDH subunit of subcomplex B 2_ chloroplastic OS=Zea mays OX=4577 GN=PNSB2_0 PE=4 SV=1	37902	23463.5	22	61.1268
A0A317YLK7	A0A317YLK7_MAIZE	Photosynthetic NDH subunit of subcomplex B 2_ chloroplastic OS=Zea mays OX=4577 GN=Zm00014a_030671 PE=4 SV=1	37217	20130.5	21	63.1429
A0A1D6HBD7	A0A1D6HBD7_MAIZE	Photosynthetic NDH subunit of lumenal location 2 chloroplastic OS=Zea mays OX=4577 GN=ZEAMMB73_Zm00001d016943 PE=3 SV=1	24200	26071.4	20	42.4658
A0A3L6FCA2	A0A3L6FCA2_MAIZE	Photosynthetic NDH subunit of lumenal location 2_ chloroplastic OS=Zea mays OX=4577 GN=PNSL2_0 PE=3 SV=1	28180	9940.18	13	38.5214
A0A1D6JYG6	A0A1D6JYG6_MAIZE	Photosynthetic NDH subunit of lumenal location 1 chloroplastic OS=Zea mays OX=4577 GN=ZEAMMB73_Zm00001d028670 PE=4 SV=1	25683	9101.27	10	27.4678
A0A1D6HQR2	A0A1D6HQR2_MAIZE	Photosynthetic NDH subunit of lumenal location 3 chloroplastic OS=Zea mays OX=4577 GN=ZEAMMB73_Zm00001d018623 PE=3 SV=1	28290	5957.2	10	33.8462
A0A3L6FDN2	A0A3L6FDN2_MAIZE	Photosynthetic NDH subunit of subcomplex B 5_ chloroplastic OS=Zea mays OX=4577 GN=Zm00014a_020346 PE=4 SV=1	25605	11725.1	6	33.1878
A0A172W407	A0A172W407_HELAN	NADH-quinone oxidoreductase subunit D OS=Helianthus annuus OX=4232 GN=ndhH PE=3 SV=1	45379	1818.23	6	11.4504
A0A172W404	A0A172W404_HELAN	NADH-quinone oxidoreductase subunit H OS=Helianthus annuus OX=4232 GN=ndhA PE=3 SV=1	40150	3248.15	5	17.0799
A0A438JKT7	A0A438JKT7_VITVI	Photosynthetic NDH subunit of subcomplex B 2_ chloroplastic OS=Vitis vinifera OX=29760 GN=PNSB2_0 PE=4 SV=1	38769	6269.52	3	11.831
A0A0F7GYP4	A0A0F7GYP4_9ROSI	Photosynthetic NDH subcomplex L 2 OS=Pelargonium exstipulatum OX=59873 GN=2 PE=2 SV=1	22283	2585.5	2	10.3093
A0A445IBE2	A0A445IBE2_GLYSO	Photosynthetic NDH subunit of lumenal location 3_ chloroplastic OS=Glycine soja OX=3848 GN=D0Y65_032073 PE=3 SV=1	26327	610.575	2	4.2918
A0A1S3BZP3	A0A1S3BZP3_CUCME	photosynthetic NDH subunit of lumenal location 3_ chloroplastic OS=Cucumis melo OX=3656 GN=LOC103494958 PE=3 SV=1	24274	383.598	2	4.6512
B4FAW3	B4FAW3_MAIZE	Photosystem I reaction center subunit II OS=Zea mays OX=4577 GN=100191984 PE=1 SV=1	21563	57636.8	15	69.8492
A0A3L6D9R0	A0A3L6D9R0_MAIZE	Chlorophyll a-b binding protein_ chloroplastic OS=Zea mays OX=4577 GN=CAB8 PE=3 SV=1	28965	32429.1	15	50.9363
B6SKI1	B6SKI1_MAIZE	Photosystem I reaction center subunit II OS=Zea mays OX=4577 PE=2 SV=1	21974	59937	13	61.2745
A0A096RAV0	A0A096RAV0_MAIZE	PSI-F OS=Zea mays OX=4577 GN=103625835 PE=3 SV=1	24487	42839.4	13	43.1034
A0A3L6E4J8	A0A3L6E4J8_MAIZE	Photosystem I reaction center subunit IV_ chloroplastic OS=Zea mays OX=4577 GN=PSAE_1 PE=3 SV=1	14427	28888.2	8	77.9412
B6TH55	B6TH55_MAIZE	Photosystem I reaction center subunit IV A OS=Zea mays OX=4577 GN=100283327 PE=2 SV=1	14824	15438.6	7	66.9065
A0A3L6DXU7	A0A3L6DXU7_MAIZE	PSI-G OS=Zea mays OX=4577 GN=PSAG PE=3 SV=1	15266	5839.78	6	18.3099
A0A0F7GZZ1	A0A0F7GZZ1_9ROSI	Chlorophyll a-b binding protein_ chloroplastic OS=Hypseocharis bilobata OX=253189 GN=LHCA4 PE=2 SV=1	27727	9166.46	4	18.5771
A0A0F7H1K9	A0A0F7H1K9_9ROSI	Chlorophyll a-b binding protein_ chloroplastic OS=Hypseocharis bilobata OX=253189 GN=LHCA6 PE=2 SV=1	29515	1056.73	2	3.7736
A0A6M3WH11	A0A6M3WH11_CARPA	Chlorophyll a-b binding protein_ chloroplastic OS=Carica papaya OX=3649 GN=Lhca6 PE=3 SV=1	28442	1017.68	2	3.8314
A0A0V0J060	A0A0V0J060_SOLCH	Photosystem I P700 chlorophyll a apoprotein A1 OS=Solanum chacoense OX=4108 PE=3 SV=1	166450	81073.1	18	11.8474
A0A172W3X5	A0A172W3X5_HELAN	Photosystem II CP47 reaction center protein OS=Helianthus annuus OX=4232 GN=psbB PE=3 SV=1	56139	13648.4	18	16.1417
A0A172W3U9	A0A172W3U9_HELAN	Photosystem II CP43 reaction center protein OS=Helianthus annuus OX=4232 GN=psbC PE=3 SV=1	51850	6670.58	18	30.0211
A0A4D6NJ95	A0A4D6NJ95_VIGUN	Photosystem I P700 chlorophyll a apoprotein A1 OS=Vigna unguiculata OX=3917 GN=DEO72_LG11g732 PE=3 SV=1	170261	79498.5	17	11.2058
A0A1Y3BXV2	A0A1Y3BXV2_HELAN	Multifunctional fusion protein OS=Helianthus annuus OX=4232 GN=ycf3 PE=3 SV=1	182433	40904.8	17	11.9632
A0A4Y1RG88	A0A4Y1RG88_PRUDU	9 kDa polypeptide OS=Prunus dulcis OX=3755 GN=Prudu_013827 PE=3 SV=1	128467	14218.8	14	11.3059
A0A3L6FUR8	A0A3L6FUR8_MAIZE	Chlorophyll a-b binding protein_ chloroplastic OS=Zea mays OX=4577 GN=Zm00014a_010821 PE=3 SV=1	30151	25810.8	13	55.8304
A0A172FJ58	A0A172FJ58_ZEADI	Photosystem I P700 chlorophyll a apoprotein A1 OS=Zea diploperennis OX=4576 GN=psaA PE=3 SV=1	83085	18188.9	13	14
A0A445BUM3	A0A445BUM3_ARAHY	Photosystem I P700 chlorophyll a apoprotein A1 OS=Arachis hypogaea OX=3818 GN=Ahy_A08g038876 PE=3 SV=1	172188	51808.6	12	6.0645
A0A5B0V6M6	A0A5B0V6M6_9ALTE	Photosystem I reaction center subunit II OS=Marinobacter sp. ZYF650 OX=2604327 GN=FWJ25_19175 PE=3 SV=1	21436	34473.2	12	51.269
A0A3L6EZK4	A0A3L6EZK4_MAIZE	Chlorophyll a-b binding protein_ chloroplastic OS=Zea mays OX=4577 GN=LHCB5_0 PE=3 SV=1	30164	25471.7	12	47.3498
A0A218LWX2	A0A218LWX2_TRIMO	Photosystem I P700 chlorophyll a apoprotein A1 OS=Triticum monococcum OX=4568 GN=psaA PE=3 SV=1	82900	17544.9	12	14.8
A0A411EGY2	A0A411EGY2_9LAMI	Photosystem I P700 chlorophyll a apoprotein A1 OS=Amphilophium bauhinioides OX=353981 GN=psaA PE=3 SV=1	82847	15368.6	12	12.6667
A0A0E0D3X0	A0A0E0D3X0_9ORYZ	Photosystem I P700 chlorophyll a apoprotein A1 OS=Oryza meridionalis OX=40149 PE=3 SV=1	72513	14423.8	12	14.1985
A0A5B6TZ86	A0A5B6TZ86_9ROSI	9 kDa polypeptide OS=Gossypium australe OX=47621 GN=ndhD PE=3 SV=1	66681	12728.1	12	13.4907
F1KC30	F1KC30_HELAN	Photosystem II protein D1 OS=Helianthus annuus OX=4232 GN=psbA PE=3 SV=1	38925	8764.23	12	20.1133
A0A0M4BA61	A0A0M4BA61_ALLSE	Photosystem I P700 chlorophyll a apoprotein A2 OS=Alloteropsis semialata OX=435756 GN=psaB PE=3 SV=1	82491	67208.8	11	18.8011
A0A2T7C099	A0A2T7C099_9POAL	PSI-F OS=Panicum hallii var. hallii OX=1504633 GN=GQ55_9G063900 PE=3 SV=1	24504	38177.9	11	44.8276
M1FKW3	M1FKW3_SALMI	Photosystem I P700 chlorophyll a apoprotein A1 OS=Salvia miltiorrhiza OX=226208 GN=psaA PE=3 SV=1	82938	14117.2	11	11.7333
A0A4Y7LFB6	A0A4Y7LFB6_PAPSO	Photosystem I P700 chlorophyll a apoprotein A1 OS=Papaver somniferum OX=3469 GN=C5167_046004 PE=3 SV=1	89143	12984.4	11	13.728
B6U6B2	B6U6B2_MAIZE	Uncharacterized protein OS=Zea mays OX=4577 PE=2 SV=1	13655	12489.4	11	76.7241
A0A6M8YZ60	A0A6M8YZ60_IDASC	Photosystem I P700 chlorophyll a apoprotein A2 OS=Idahoa scapigera OX=224274 GN=psaB PE=3 SV=1	82451	67122.6	10	15.3951
P09144	PSAB_CHLRE	Photosystem I P700 chlorophyll a apoprotein A2 OS=Chlamydomonas reinhardtii OX=3055 GN=psaB PE=1 SV=4	82056	55947.2	10	6.8027
A0A5B0V633	A0A5B0V633_9ALTE	PSI-F OS=Marinobacter sp. ZYF650 OX=2604327 GN=FWJ25_19145 PE=3 SV=1	24446	36574.5	10	38.3621
A0A172W3U6	A0A172W3U6_HELAN	Photosystem II D2 protein OS=Helianthus annuus OX=4232 GN=psbD PE=3 SV=1	39509	30826.6	10	25.779
A0A446TK48	A0A446TK48_TRITD	Uncharacterized protein OS=Triticum turgidum subsp. durum OX=4567 GN=TRITD_5Av1G225310 PE=3 SV=1	18434	20784.6	10	51.7857
A0A1Z3MJ79	A0A1Z3MJ79_9POAL	Photosystem I P700 chlorophyll a apoprotein A1 (Fragment) OS=Aegilops geniculata OX=130459 GN=psaA PE=3 SV=1	80363	14045.4	10	11.0193
A0A140G3C5	A0A140G3C5_VICSA	Photosystem I P700 chlorophyll a apoprotein A1 OS=Vicia sativa OX=3908 GN=psaA PE=3 SV=1	122623	11771.3	10	8.3486
A0A1D0CMD5	A0A1D0CMD5_9FABA	Photosystem I P700 chlorophyll a apoprotein A2 OS=Acacia sclerosperma subsp. sclerosperma OX=1708241 GN=psaB PE=3 SV=1	82408	68433.3	9	14.7139
H6SZH2	H6SZH2_9POAL	Photosystem I P700 chlorophyll a apoprotein A2 OS=Thamnochortus insignis OX=291128 GN=psaB PE=3 SV=1	82285	66579	9	15.9401
A0A2K9RJX5	A0A2K9RJX5_LAMGA	Photosystem I P700 chlorophyll a apoprotein A2 OS=Lamium galeobdolon OX=53161 GN=psaB PE=3 SV=1	82358	66576.1	9	15.9401
A0A218LV72	A0A218LV72_THIEL	Photosystem I (Fragment) OS=Thinopyrum elongatum OX=4588 GN=psaB PE=3 SV=1	81894	65965.7	9	13.4615
A0A4Y5P4Y6	A0A4Y5P4Y6_9MARC	Photosystem I P700 chlorophyll a apoprotein A2 OS=Cheilolejeunea xanthocarpa OX=414193 GN=psaB PE=3 SV=1	82396	51689.7	9	14.7139
A0A5P1FF86	A0A5P1FF86_ASPOF	Uncharacterized protein OS=Asparagus officinalis OX=4686 GN=A4U43_C03F15430 PE=3 SV=1	22009	29848	9	34.3434
A0A2G9HRB2	A0A2G9HRB2_9LAMI	Uncharacterized protein OS=Handroanthus impetiginosus OX=429701 GN=CDL12_07496 PE=3 SV=1	23100	25875	9	46.4455
A0A4D8YLE7	A0A4D8YLE7_SALSN	Chlorophyll a-b binding protein_ chloroplastic OS=Salvia splendens OX=180675 GN=LHCB2 PE=3 SV=1	67027	24253.8	9	12.5
A0A4Y7KZ51	A0A4Y7KZ51_PAPSO	Multifunctional fusion protein OS=Papaver somniferum OX=3469 GN=C5167_001504 PE=3 SV=1	119261	21373	9	7.6923
A0A218L9P1	A0A218L9P1_9POAL	Photosystem I P700 apoprotein A1 OS=Aegilops markgrafii OX=4494 GN=psaA PE=4 SV=1	83827	15137.7	9	11.0667
A0A1B6PHP7	A0A1B6PHP7_SORBI	Chlorophyll a-b binding protein_ chloroplastic OS=Sorghum bicolor OX=4558 GN=SORBI_3007G136900 PE=3 SV=1	27322	14369.1	9	33.0677
A0A7G2DN75	A0A7G2DN75_ARATH	Pre-mRNA-splicing factor 18 OS=Arabidopsis thaliana OX=3702 GN=AT9943_LOCUS193 PE=3 SV=1	71194	13651.4	9	13.1122
A0A1C9CU65	A0A1C9CU65_SALTA	Photosystem I P700 chlorophyll a apoprotein A1 (Fragment) OS=Salix triandra OX=77069 GN=psaA PE=3 SV=1	70394	12359.6	9	14.3307
A0A220IJZ5	A0A220IJZ5_9POAL	Photosystem I P700 apoprotein A1 (Fragment) OS=Elymus stipifolius OX=120406 PE=4 SV=1	58371	11303.1	9	15.6604
A0A2G3AVT2	A0A2G3AVT2_CAPCH	Photosystem I chlorophyll a apoprotein A1 OS=Capsicum chinense OX=80379 GN=BC332_32732 PE=3 SV=1	92746	6333.83	9	8.6747
R4LC56	R4LC56_9SPER	Photosystem I P700 chlorophyll a apoprotein A2 OS=Taiwania flousiana OX=99815 GN=psaB PE=3 SV=1	82486	60973.3	8	17.1662
A0A3L6DZI4	A0A3L6DZI4_MAIZE	Chlorophyll a-b binding protein_ chloroplastic OS=Zea mays OX=4577 GN=LHCB4.1_1 PE=3 SV=1	31365	19539	8	23.7113
C5XBI9	C5XBI9_SORBI	Chlorophyll a-b binding protein_ chloroplastic OS=Sorghum bicolor OX=4558 GN=SORBI_3002G338000 PE=3 SV=1	31247	16614.6	8	22.9167
K7TWD9	K7TWD9_MAIZE	Chlorophyll a-b binding protein_ chloroplastic OS=Zea mays OX=4577 GN=100280410 PE=3 SV=1	26646	14066.7	8	24.1803
A8C1A1	A8C1A1_CITSI	PSI reaction center subunit II OS=Citrus sinensis OX=2711 GN=psaDb PE=2 SV=1	22858	13122.7	8	35.2657
A0A3L6FZ97	A0A3L6FZ97_MAIZE	Chlorophyll a-b binding protein_ chloroplastic OS=Zea mays OX=4577 GN=LHCB4.1_0 PE=3 SV=1	31419	13073.2	8	26.1168
A0A446T436	A0A446T436_TRITD	Chlorophyll a-b binding protein_ chloroplastic OS=Triticum turgidum subsp. durum OX=4567 GN=TRITD_5Av1G145020 PE=3 SV=1	23181	9310.47	8	27.6995
D2CUD7	D2CUD7_9CARY	Photosystem I P700 chlorophyll a apoprotein A1 (Fragment) OS=Rheum tanguticum OX=137226 GN=psaA PE=3 SV=1	78128	8732.76	8	8.6648
A0A0D3HK10	A0A0D3HK10_9ORYZ	Chlorophyll a-b binding protein_ chloroplastic OS=Oryza barthii OX=65489 PE=3 SV=1	30278	8619.21	8	35.3357
A0A2G2X5T5	A0A2G2X5T5_CAPBA	Photosystem I OS=Capsicum baccatum OX=33114 GN=CQW23_07300 PE=3 SV=1	67973	65298.9	7	14.5695
A0A346LZD2	A0A346LZD2_9SPER	Photosystem I P700 chlorophyll a apoprotein A2 OS=Pseudotsuga macrocarpa OX=71406 GN=psaB PE=3 SV=1	82510	59987.4	7	12.6703
A0A0G3VH53	A0A0G3VH53_9EUGL	Photosystem I P700 chlorophyll a apoprotein A2 OS=Monomorphina parapyrum OX=1664066 GN=psaB PE=3 SV=1	82225	56001.2	7	9.7959
L0BGR2	L0BGR2_MONAE	Photosystem I P700 chlorophyll a apoprotein A2 OS=Monomorphina aenigmatica OX=304863 GN=psaB PE=3 SV=1	82154	55963.2	7	9.8093
A0A220IKM0	A0A220IKM0_TRIKH	Photosystem I P700 apoprotein A2 (Fragment) OS=Triticum kiharae OX=376535 GN=psaB PE=4 SV=1	80973	48216	7	9.5436
A0A6M6D9C8	A0A6M6D9C8_COMCM	Photosystem I P700 chlorophyll a apoprotein A2 OS=Commelina communis OX=4744 GN=psaB PE=3 SV=1	82244	23021.2	7	12.9428
A0A024BLG7	A0A024BLG7_CENAM	Photosystem I iron-sulfur center OS=Cenchrus americanus OX=4543 GN=psaC PE=3 SV=1	8893	15148.4	7	71.6049
M5XQN0	M5XQN0_PRUPE	Uncharacterized protein OS=Prunus persica OX=3760 GN=PRUPE_ppa022366mg PE=3 SV=1	21228	13076.5	7	40.1042
A0A2S1U899	A0A2S1U899_9GENT	Photosystem I iron-sulfur center OS=Odontadenia perrottetii OX=429273 GN=psaC PE=3 SV=1	8867	12466	7	71.6049
A0A6A6NIY1	A0A6A6NIY1_HEVBR	Uncharacterized protein OS=Hevea brasiliensis OX=3981 GN=GH714_025098 PE=3 SV=1	49117	11372.6	7	13.2287
A0A5Q0UVM5	A0A5Q0UVM5_9FABA	Photosystem I P700 chlorophyll a apoprotein A1 (Fragment) OS=Albizia adianthifolia OX=992633 GN=psaA PE=3 SV=1	36425	7282.46	7	14.759
I1HYD4	I1HYD4_BRADI	Chlorophyll a-b binding protein_ chloroplastic OS=Brachypodium distachyon OX=15368 GN=100835853 PE=3 SV=1	29223	6868.62	7	13.7546
A0A5E4FBC5	A0A5E4FBC5_PRUDU	Chlorophyll a-b binding protein_ chloroplastic OS=Prunus dulcis OX=3755 GN=ALMOND_2B029000 PE=3 SV=1	30932	3140.28	7	31.0345
A0A097KQX1	A0A097KQX1_9CHLO	Photosystem I P700 chlorophyll a apoprotein A2 OS=Elliptochloris bilobata OX=381761 GN=psaB PE=3 SV=1	81650	59376	6	8.4469
A0A2H4JE86	A0A2H4JE86_9CHLO	Photosystem I P700 chlorophyll a apoprotein A2 OS=Pedinophyceae sp. YPF-701 OX=765719 GN=psaB PE=3 SV=1	81693	59360.5	6	10.7629
A0A4Y6I4D2	A0A4Y6I4D2_9LAMI	Photosystem I P700 apoprotein A2 OS=Teucrium mascatense OX=2172029 GN=psaB PE=4 SV=1	85173	50290	6	9.2643
A0A1E5VSY5	A0A1E5VSY5_9POAL	Chlorophyll a-b binding protein_ chloroplastic OS=Dichanthelium oligosanthes OX=888268 GN=BAE44_0010742 PE=3 SV=1	27905	36385.8	6	26.9231
O81608	O81608_SORBI	Chlorophyll a-b binding protein_ chloroplastic (Fragment) OS=Sorghum bicolor OX=4558 GN=CABII PE=2 SV=1	20399	36151.6	6	36.6492
A0A199V7G2	A0A199V7G2_ANACO	Photosystem I (Fragment) OS=Ananas comosus OX=4615 GN=ACMD2_16002 PE=3 SV=1	56377	27772.8	6	18.4
A0A2G2YX05	A0A2G2YX05_CAPAN	Photosystem I OS=Capsicum annuum OX=4072 GN=T459_21546 PE=3 SV=1	102688	27687.2	6	9.3784
A0A3L6DN77	A0A3L6DN77_MAIZE	Chlorophyll a-b binding protein_ chloroplastic OS=Zea mays OX=4577 GN=CAB-M9_0 PE=3 SV=1	28003	23834.1	6	32.4528
A0A2I0WI43	A0A2I0WI43_9ASPA	Chlorophyll a-b binding protein_ chloroplastic OS=Dendrobium catenatum OX=906689 GN=MA16_Dca022101 PE=3 SV=1	29198	22620.2	6	22.6277
A0A396HFH7	A0A396HFH7_MEDTR	Chlorophyll a-b binding protein_ chloroplastic OS=Medicago truncatula OX=3880 GN=MtrunA17_Chr6g0453161 PE=3 SV=1	57303	22550.1	6	12.0301
I0YVS7	I0YVS7_COCSC	PSI-D1 OS=Coccomyxa subellipsoidea (strain C-169) OX=574566 GN=COCSUDRAFT_24389 PE=3 SV=1	20829	18051.1	6	33.3333
A0A222AIA6	A0A222AIA6_9CRYP	Photosystem I subunit II OS=Chroomonas placoidea OX=173977 GN=psaD PE=3 SV=1	15562	14989.9	6	28.3688
A0A6T7Y4R7	A0A6T7Y4R7_9CHLO	Photosystem I P700 chlorophyll a apoprotein A1 OS=Pyramimonas obovata OX=1411642 GN=POBO1169_LOCUS14642 PE=3 SV=1	84223	14161.4	6	8.6667
Q40434	Q40434_NICSY	PSI-D1 OS=Nicotiana sylvestris OX=4096 GN=psaDb PE=3 SV=1	23441	12858.1	6	24.2991
A0A2P5YCR1	A0A2P5YCR1_GOSBA	Uncharacterized protein OS=Gossypium barbadense OX=3634 GN=GOBAR_AA07202 PE=3 SV=1	16046	11597	6	44.0559
A0A2G3D4H8	A0A2G3D4H8_CAPCH	Chlorophyll a-b binding protein_ chloroplastic OS=Capsicum chinense OX=80379 GN=BC332_04231 PE=3 SV=1	87366	10762.4	6	8.9859
M0SBM9	M0SBM9_MUSAM	Chlorophyll a-b binding protein_ chloroplastic OS=Musa acuminata subsp. malaccensis OX=214687 GN=103976969 PE=3 SV=1	29718	10061.1	6	28.1022
A0A2Z6PEP4	A0A2Z6PEP4_TRISU	Chlorophyll a-b binding protein_ chloroplastic OS=Trifolium subterraneum OX=3900 GN=TSUD_133220 PE=3 SV=1	24704	8781.13	6	33.4821
A0A5A7R9U4	A0A5A7R9U4_STRAF	Chlorophyll a-b binding protein_ chloroplastic OS=Striga asiatica OX=4170 GN=STAS_30594 PE=3 SV=1	48272	8662.15	6	15.4378
U5U2K2	U5U2K2_PHAVU	Chlorophyll a-b binding protein_ chloroplastic OS=Phaseolus vulgaris OX=3885 PE=2 SV=1	28023	8360.66	6	26.9841
A0A2U1PTW1	A0A2U1PTW1_ARTAN	Photosystem I OS=Artemisia annua OX=35608 GN=CTI12_AA113640 PE=3 SV=1	86383	7502.8	6	5.5772
A0A1Z5RFN9	A0A1Z5RFN9_SORBI	Chlorophyll a-b binding protein_ chloroplastic OS=Sorghum bicolor OX=4558 GN=SORBI_3006G264201 PE=3 SV=1	27337	4975.45	6	21.1765
A0A6A2ZK00	A0A6A2ZK00_HIBSY	Chlorophyll a-b binding protein_ chloroplastic OS=Hibiscus syriacus OX=106335 GN=F3Y22_tig00110865pilonHSYRG00361 PE=3 SV=1	28388	4820.39	6	27.8626
A0A6M3WHE4	A0A6M3WHE4_CARPA	Chlorophyll a-b binding protein_ chloroplastic OS=Carica papaya OX=3649 GN=Lhcb3 PE=3 SV=1	28712	4684.5	6	23.5955
A0A4Q3E6W8	A0A4Q3E6W8_9RICK	Photosystem I P700 chlorophyll a apoprotein A1 OS=Rickettsiales bacterium OX=2026788 GN=psaA PE=3 SV=1	83256	4529.27	6	8.2557
A0A2I4ER35	A0A2I4ER35_JUGRE	Chlorophyll a-b binding protein_ chloroplastic OS=Juglans regia OX=51240 GN=LOC108991907 PE=3 SV=1	30260	3423.03	6	19.4245
A0A2G3D2G6	A0A2G3D2G6_CAPCH	Photosystem I P700 chlorophyll a apoprotein A1 OS=Capsicum chinense OX=80379 GN=BC332_03493 PE=3 SV=1	71058	3308.77	6	15.5906
A0A2P6SL79	A0A2P6SL79_ROSCH	Chlorophyll a-b binding protein_ chloroplastic OS=Rosa chinensis OX=74649 GN=RchiOBHm_Chr1g0370011 PE=3 SV=1	30008	3305.03	6	22.9927
A0A067DWB7	A0A067DWB7_CITSI	Chlorophyll a-b binding protein_ chloroplastic OS=Citrus sinensis OX=2711 GN=CISIN_1g0225291mg PE=3 SV=1	31385	3099.25	6	19.4539
A0A2R6RP05	A0A2R6RP05_ACTCC	Chlorophyll a-b binding protein_ chloroplastic OS=Actinidia chinensis var. chinensis OX=1590841 GN=CEY00_Acc05136 PE=3 SV=1	29721	3061.48	6	21.7391
A0A096RWW7	A0A096RWW7_MAIZE	Chlorophyll a-b binding protein_ chloroplastic OS=Zea mays OX=4577 GN=100273427 PE=3 SV=1	29561	2728.82	6	19.1882
A0A199UGH8	A0A199UGH8_ANACO	Chlorophyll a-b binding protein_ chloroplastic OS=Ananas comosus OX=4615 GN=LOC109723538 PE=3 SV=1	30656	2719.64	6	22.4914
A0A140HAM0	A0A140HAM0_9CHLO	Photosystem I P700 chlorophyll a apoprotein A2 OS=Bracteacoccus minor OX=50037 GN=psaB PE=3 SV=1	81794	55971.2	5	7.8912
A0A6T7XSC4	A0A6T7XSC4_9CHLO	Photosystem I (Fragment) OS=Pyramimonas obovata OX=1411642 GN=POBO1169_LOCUS14644 PE=3 SV=1	72001	47439.6	5	9.2025
A0A4U5MPU1	A0A4U5MPU1_POPAL	Chlorophyll a-b binding protein_ chloroplastic OS=Populus alba OX=43335 GN=D5086_0000306290 PE=3 SV=1	24738	28860.8	5	20.7792
C5YVW5	C5YVW5_SORBI	Chlorophyll a-b binding protein_ chloroplastic OS=Sorghum bicolor OX=4558 GN=SORBI_3009G234600 PE=3 SV=1	28021	26454.6	5	19.2453
D7LH05	D7LH05_ARALL	Chlorophyll a-b binding protein_ chloroplastic (Fragment) OS=Arabidopsis lyrata subsp. lyrata OX=81972 GN=ARALYDRAFT_482401 PE=3 SV=1	26102	22911.9	5	18.3673
A0A392U5X9	A0A392U5X9_9FABA	Chlorophyll a-b binding protein_ chloroplastic (Fragment) OS=Trifolium medium OX=97028 PE=3 SV=1	8292	22879.2	5	76.3158
A0A0E0ER18	A0A0E0ER18_9ORYZ	Chlorophyll a-b binding protein_ chloroplastic OS=Oryza meridionalis OX=40149 PE=3 SV=1	27909	22794.1	5	18.9394
A0A6A4LI44	A0A6A4LI44_9ERIC	Chlorophyll a-b binding protein_ chloroplastic (Fragment) OS=Rhododendron williamsianum OX=262921 GN=C3L33_07770 PE=3 SV=1	28395	22740.1	5	17.603
A0A022QQQ3	A0A022QQQ3_ERYGU	Chlorophyll a-b binding protein_ chloroplastic OS=Erythranthe guttata OX=4155 GN=MIMGU_mgv1a025305mg PE=3 SV=1	26601	22568.3	5	22
A0A2P6Q5B9	A0A2P6Q5B9_ROSCH	Chlorophyll a-b binding protein_ chloroplastic OS=Rosa chinensis OX=74649 GN=RchiOBHm_Chr5g0013261 PE=3 SV=1	27937	22539.8	5	19.3916
V9VHL7	V9VHL7_ZIZJJ	Chlorophyll a-b binding protein_ chloroplastic OS=Ziziphus jujuba OX=326968 GN=LOC107416999 PE=2 SV=1	28430	21956.3	5	20.0758
A0A067F5E0	A0A067F5E0_CITSI	Chlorophyll a-b binding protein_ chloroplastic OS=Citrus sinensis OX=2711 GN=CISIN_1g024579mg PE=3 SV=1	28660	21923.7	5	20
A0A1Z1MHX3	A0A1Z1MHX3_9FLOR	Photosystem I P700 chlorophyll a apoprotein A2 OS=Polysiphonia scopulorum OX=257860 GN=psaB PE=3 SV=1	82461	21566.2	5	14.9864
A0A5D3DAQ5	A0A5D3DAQ5_CUCME	Chlorophyll a-b binding protein_ chloroplastic OS=Cucumis melo var. makuwa OX=1194695 GN=E5676_scaffold480G00370 PE=3 SV=1	28153	21414.4	5	13.2075
A0A2J6JKZ1	A0A2J6JKZ1_LACSA	Chlorophyll a-b binding protein_ chloroplastic OS=Lactuca sativa OX=4236 GN=LSAT_9X104700 PE=3 SV=1	28675	16850.6	5	19.2453
Q6U1B8	Q6U1B8_9ASPA	Photosystem I (Fragment) OS=Earina deplanchei OX=256356 GN=psaB PE=3 SV=1	60409	16300.7	5	11.7216
A0A0V0HFL7	A0A0V0HFL7_SOLCH	Chlorophyll a-b binding protein_ chloroplastic OS=Solanum chacoense OX=4108 PE=3 SV=1	29270	12371	5	14.9091
A0A6B9KYU6	A0A6B9KYU6_WHEAT	Chlorophyll a-b binding protein_ chloroplastic (Fragment) OS=Triticum aestivum OX=4565 PE=3 SV=1	26977	11843.7	5	33.7255
M7YTE6	M7YTE6_TRIUA	Chlorophyll a-b binding protein_ chloroplastic OS=Triticum urartu OX=4572 GN=TRIUR3_00898 PE=3 SV=1	28338	11841.3	5	30.0752
A0A103XEN2	A0A103XEN2_CYNCS	Chlorophyll a-b binding protein_ chloroplastic OS=Cynara cardunculus var. scolymus OX=59895 GN=Ccrd_008655 PE=3 SV=1	28187	11830	5	30.4511
A0A438C660	A0A438C660_VITVI	Photosystem I reaction center subunit II_ chloroplastic OS=Vitis vinifera OX=29760 GN=psaD_0 PE=3 SV=1	19833	11497	5	26.4045
A0A6A4L8P8	A0A6A4L8P8_9ERIC	Uncharacterized protein (Fragment) OS=Rhododendron williamsianum OX=262921 GN=C3L33_12311 PE=3 SV=1	23213	11454.7	5	24.186
A0A446W3K5	A0A446W3K5_TRITD	Chlorophyll a-b binding protein_ chloroplastic OS=Triticum turgidum subsp. durum OX=4567 GN=TRITD_6Bv1G039040 PE=3 SV=1	28354	11083.1	5	30.0752
A0A175YIT0	A0A175YIT0_DAUCS	Uncharacterized protein OS=Daucus carota subsp. sativus OX=79200 GN=DCAR_030627 PE=3 SV=1	22516	11077.1	5	22.439
A0A6A3CPI4	A0A6A3CPI4_HIBSY	Chlorophyll a-b binding protein_ chloroplastic OS=Hibiscus syriacus OX=106335 GN=F3Y22_tig00002919pilonHSYRG00126 PE=3 SV=1	28450	10786.7	5	22.6415
A0A2G3A7I7	A0A2G3A7I7_CAPAN	Chlorophyll a-b binding protein_ chloroplastic OS=Capsicum annuum OX=4072 GN=T459_05319 PE=3 SV=1	51913	10729.1	5	11.3445
A0A6A2Z4X5	A0A6A2Z4X5_HIBSY	Photosystem I reaction center subunit II OS=Hibiscus syriacus OX=106335 GN=F3Y22_tig00111084pilonHSYRG00048 PE=3 SV=1	134761	9358.54	5	3.1528
A0A0S0ZJ44	A0A0S0ZJ44_9ASTE	9 kDa polypeptide (Fragment) OS=Phytocrene borneensis OX=1705848 GN=psaC PE=4 SV=1	7551	9160.13	5	60.2941
A0A0F7GYR8	A0A0F7GYR8_9ROSI	Chlorophyll a-b binding protein_ chloroplastic OS=Melianthus villosus OX=377280 GN=LHCA4 PE=2 SV=1	27615	8829.77	5	27.8884
A0A6I9TNN0	A0A6I9TNN0_SESIN	Chlorophyll a-b binding protein_ chloroplastic OS=Sesamum indicum OX=4182 GN=LOC105168785 PE=3 SV=1	27364	8804.12	5	30.5221
A0A1U7YLS6	A0A1U7YLS6_NICSY	Chlorophyll a-b binding protein_ chloroplastic OS=Nicotiana sylvestris OX=4096 GN=LOC104249353 PE=3 SV=1	27432	8719.67	5	18.4739
A0A4V4HAD3	A0A4V4HAD3_MUSBA	Chlorophyll a-b binding protein_ chloroplastic OS=Musa balbisiana OX=52838 GN=C4D60_Mb04t39570 PE=3 SV=1	46904	7701.02	5	16
A0A6B9V7S0	A0A6B9V7S0_ARAHY	Photosystem I P700 chlorophyll a apoprotein OS=Arachis hypogaea OX=3818 GN=DS421_19g652790 PE=4 SV=1	58892	7388.15	5	13.1931
A0A650FH35	A0A650FH35_9TRAC	Photosystem I P700 chlorophyll a apoprotein A1 OS=Selaginella nummularifolia OX=1715387 GN=psaA PE=3 SV=1	82582	5236.32	5	12.1333
A0A1S3XHK0	A0A1S3XHK0_TOBAC	Chlorophyll a-b binding protein_ chloroplastic OS=Nicotiana tabacum OX=4097 GN=LOC107765079 PE=3 SV=1	28953	4813.87	5	22.0149
A0A2P5B6Y8	A0A2P5B6Y8_PARAD	Chlorophyll a-b binding protein_ chloroplastic OS=Parasponia andersonii OX=3476 GN=PanWU01x14_265550 PE=3 SV=1	28517	4702.91	5	19.697
A0A103XYH5	A0A103XYH5_CYNCS	Chlorophyll a-b binding protein_ chloroplastic OS=Cynara cardunculus var. scolymus OX=59895 GN=Ccrd_022668 PE=3 SV=1	29033	4657.86	5	19.3309
A0A067G6K0	A0A067G6K0_CITSI	Chlorophyll a-b binding protein_ chloroplastic OS=Citrus sinensis OX=2711 GN=CISIN_1g024395mg PE=3 SV=1	28914	4605.94	5	19.403
A0A6G1CWP1	A0A6G1CWP1_9ORYZ	Chlorophyll a-b binding protein_ chloroplastic OS=Oryza meyeriana var. granulata OX=110450 GN=E2562_035853 PE=3 SV=1	38213	4475.92	5	14.245
B4FVP6	B4FVP6_MAIZE	Electron carrier/ electron transporter/ iron ion binding protein OS=Zea mays OX=4577 GN=100273459 PE=2 SV=1	20798	3972.36	5	54.9738
A0A1Y3BZH5	A0A1Y3BZH5_HELAN	Putative photosystem I PsaA/PsaB OS=Helianthus annuus OX=4232 GN=HannXRQ_Chr00c0345g0573861 PE=4 SV=1	17646	3843.31	5	24.5283
A0A3L6FT41	A0A3L6FT41_MAIZE	Chlorophyll a-b binding protein_ chloroplastic OS=Zea mays OX=4577 GN=Zm00014a_014670 PE=3 SV=1	27113	3637.83	5	20.1581
B2X288	B2X288_CHLMO	Photosystem I P700 chlorophyll a apoprotein A1 (Fragment) OS=Chlamydomonas moewusii OX=3054 GN=psaA PE=3 SV=1	72833	3220.57	5	6.9592
A0A446UA93	A0A446UA93_TRITD	Chlorophyll a-b binding protein_ chloroplastic OS=Triticum turgidum subsp. durum OX=4567 GN=TRITD_5Bv1G128220 PE=3 SV=1	29980	2578.71	5	14.5985
A0A2I0IHK9	A0A2I0IHK9_PUNGR	Chlorophyll a-b binding protein_ chloroplastic OS=Punica granatum OX=22663 GN=CRG98_036113 PE=3 SV=1	27538	2529.17	5	16.8675
A0A097KL45	A0A097KL45_9CHLO	Photosystem I P700 chlorophyll a apoprotein A1 OS=Pedinomonas tuberculata OX=160064 GN=psaA PE=3 SV=1	83047	2240.22	5	7.1904
A0A3L6DL54	A0A3L6DL54_MAIZE	PSI subunit V OS=Zea mays OX=4577 GN=PSAL_1 PE=3 SV=1	22240	2009.27	5	20.9524
A0A5J9WEB2	A0A5J9WEB2_9POAL	Chlorophyll a-b binding protein_ chloroplastic (Fragment) OS=Eragrostis curvula OX=38414 GN=EJB05_05812 PE=3 SV=1	37377	22150.2	4	18.1034
C7BEN9	C7BEN9_PEDMN	Photosystem I P700 chlorophyll a apoprotein A2 OS=Pedinomonas minor OX=3159 GN=psaB PE=3 SV=1	81482	21670.8	4	7.6294
A0A6J1FVQ6	A0A6J1FVQ6_CUCMO	Chlorophyll a-b binding protein_ chloroplastic OS=Cucurbita moschata OX=3662 GN=LOC111448911 PE=3 SV=1	28334	21567.7	4	11.6105
A0A5D3DVR3	A0A5D3DVR3_CUCME	Chlorophyll a-b binding protein_ chloroplastic OS=Cucumis melo var. makuwa OX=1194695 GN=E5676_scaffold22G00410 PE=3 SV=1	28302	21500.8	4	11.6105
A0A1Z1MUL8	A0A1Z1MUL8_9FLOR	Photosystem I P700 chlorophyll a apoprotein A2 OS=Tolypiocladia glomerulata OX=860646 GN=psaB PE=3 SV=1	82794	21288.5	4	12.5512
A0A2Z4HGR2	A0A2Z4HGR2_9EUKA	Photosystem I P700 chlorophyll a apoprotein A2 OS=Cyanophora biloba OX=1489483 GN=psaB PE=3 SV=1	82158	18453	4	8.1411
A0A097PBL1	A0A097PBL1_CYAPA	Photosystem I P700 chlorophyll a apoprotein A2 OS=Cyanophora paradoxa OX=2762 GN=psaB PE=3 SV=1	82347	17795.1	4	9.7693
A0A6G1DQ80	A0A6G1DQ80_9ORYZ	Chlorophyll a-b binding protein_ chloroplastic OS=Oryza meyeriana var. granulata OX=110450 GN=E2562_031384 PE=3 SV=1	27839	17086.5	4	17.5573
A0A1S4AEF0	A0A1S4AEF0_TOBAC	photosystem I P700 chlorophyll a apoprotein A2-like OS=Nicotiana tabacum OX=4097 GN=LOC107796558 PE=4 SV=1	49626	15677.2	4	11.0865
B1PL34	B1PL34_9MYRT	Chlorophyll a-b binding protein_ chloroplastic (Fragment) OS=Oenothera grandiflora OX=49455 PE=3 SV=1	12472	15281.8	4	34.7458
B1PL28	B1PL28_9MYRT	Chlorophyll a-b binding protein_ chloroplastic (Fragment) OS=Oenothera grandiflora OX=49455 PE=3 SV=1	11596	14609.7	4	38.5321
A0A1Y1HY67	A0A1Y1HY67_KLENI	Chlorophyll a-b binding protein_ chloroplastic OS=Klebsormidium nitens OX=105231 GN=KFL_001200160 PE=3 SV=1	29339	14500.8	4	7.8571
A0A3B6PJ44	A0A3B6PJ44_WHEAT	Chlorophyll a-b binding protein_ chloroplastic OS=Triticum aestivum OX=4565 PE=3 SV=1	22813	10985.5	4	25.9434
O64442	O64442_NICSY	Chlorophyll a-b binding protein_ chloroplastic OS=Nicotiana sylvestris OX=4096 GN=Lhcb1*1 PE=3 SV=1	28116	10949.1	4	19.6226
A0A6A1W7W9	A0A6A1W7W9_9ROSI	Chlorophyll a-b binding protein_ chloroplastic OS=Morella rubra OX=262757 GN=CJ030_MR2G004069 PE=3 SV=1	28026	10786.5	4	19.3182
A0A287SNY6	A0A287SNY6_HORVV	Chlorophyll a-b binding protein_ chloroplastic OS=Hordeum vulgare subsp. vulgare OX=112509 PE=3 SV=1	28257	10751.7	4	18.0451
A0A446W3K0	A0A446W3K0_TRITD	Chlorophyll a-b binding protein_ chloroplastic OS=Triticum turgidum subsp. durum OX=4567 GN=TRITD_6Bv1G039010 PE=3 SV=1	28599	10746.6	4	17.2932
Q6U197	Q6U197_ISOVE	Photosystem I (Fragment) OS=Isotria verticillata OX=78788 GN=psaB PE=3 SV=1	60638	10593.9	4	11.2727
A0A6A6KRZ0	A0A6A6KRZ0_HEVBR	Chlorophyll a-b binding protein_ chloroplastic OS=Hevea brasiliensis OX=3981 GN=GH714_035582 PE=3 SV=1	35366	9700.51	4	15.0943
M7ZCG5	M7ZCG5_TRIUA	Chlorophyll a-b binding protein_ chloroplastic OS=Triticum urartu OX=4572 GN=TRIUR3_21999 PE=3 SV=1	22588	8256.07	4	18.932
A0A2S3H0N4	A0A2S3H0N4_9POAL	PSI-G OS=Panicum hallii OX=206008 GN=PAHAL_2G307900 PE=3 SV=1	15020	8003.99	4	18.5714
A0A3L6R2B0	A0A3L6R2B0_PANMI	Chlorophyll a-b binding protein_ chloroplastic OS=Panicum miliaceum OX=4540 GN=C2845_PM08G24670 PE=3 SV=1	27580	7995.17	4	20.6897
W1NH48	W1NH48_AMBTC	Chlorophyll a-b binding protein_ chloroplastic OS=Amborella trichopoda OX=13333 GN=AMTR_s00010p00264770 PE=3 SV=1	27759	7798.82	4	20.2381
Q6U1F7	Q6U1F7_9ASPA	PsaB (Fragment) OS=Bletilla striata OX=78707 GN=psaB PE=4 SV=1	61668	7309.53	4	10.0901
K3ZXD9	K3ZXD9_SETIT	Uncharacterized protein OS=Setaria italica OX=4555 GN=101767783 PE=3 SV=1	18664	6962.39	4	32
A0A444E8P4	A0A444E8P4_ENSVE	Chlorophyll a-b binding protein_ chloroplastic OS=Ensete ventricosum OX=4639 GN=GW17_00029908 PE=3 SV=1	29701	5458.23	4	15.6934
A0A110AXA3	A0A110AXA3_9CYAN	Photosystem I P700 chlorophyll a apoprotein A1 OS=Leptolyngbya sp. O-77 OX=1080068 GN=psaA PE=3 SV=1	82732	5240.28	4	3.1957
A0A2N9J045	A0A2N9J045_FAGSY	Chlorophyll a-b binding protein_ chloroplastic OS=Fagus sylvatica OX=28930 GN=FSB_LOCUS47591 PE=3 SV=1	29380	5155.62	4	19.1882
A0A3Q7IAX8	A0A3Q7IAX8_SOLLC	Chlorophyll a-b binding protein_ chloroplastic OS=Solanum lycopersicum OX=4081 GN=101253628 PE=3 SV=1	29261	5090.26	4	17.9487
A0A6V3GCV5	A0A6V3GCV5_9CHLO	Uncharacterized protein (Fragment) OS=Pyramimonas parkeae OX=36894 GN=PPAR00386_LOCUS33726 PE=3 SV=1	24449	4708.24	4	21.5859
A0A6U0TCX0	A0A6U0TCX0_9STRA	Uncharacterized protein (Fragment) OS=Pinguiococcus pyrenoidosus OX=172671 GN=PPYR1160_594 PE=3 SV=1	13511	4617.78	4	45
A0A5A7R8K6	A0A5A7R8K6_STRAF	Chlorophyll a-b binding protein_ chloroplastic OS=Striga asiatica OX=4170 GN=STAS_31459 PE=3 SV=1	28654	3500.5	4	14.3939
A0A0V0HUB7	A0A0V0HUB7_SOLCH	Chlorophyll a-b binding protein_ chloroplastic OS=Solanum chacoense OX=4108 PE=3 SV=1	27260	2989.49	4	16.0156
A0A2S0QAG4	A0A2S0QAG4_NODSP	Photosystem I P700 chlorophyll a apoprotein A1 OS=Nodularia spumigena UHCC 0039 OX=1914872 GN=psaA PE=3 SV=1	83040	2913.1	4	4.3883
A0A287QEG7	A0A287QEG7_HORVV	Chlorophyll a-b binding protein_ chloroplastic OS=Hordeum vulgare subsp. vulgare OX=112509 PE=3 SV=1	31491	2897.8	4	14.841
A0A6A6L9F6	A0A6A6L9F6_HEVBR	Chlorophyll a-b binding protein_ chloroplastic OS=Hevea brasiliensis OX=3981 GN=GH714_037129 PE=3 SV=1	45649	2782.05	4	8.0569
A0A061FLN9	A0A061FLN9_THECC	Chlorophyll a-b binding protein_ chloroplastic OS=Theobroma cacao OX=3641 GN=TCM_042535 PE=3 SV=1	30240	2734.68	4	15.1625
A0A0B0MGG1	A0A0B0MGG1_GOSAR	Chlorophyll a-b binding protein_ chloroplastic OS=Gossypium arboreum OX=29729 GN=LOC108461887 PE=3 SV=1	29878	2675.63	4	10.2564
A0A5N5LNI2	A0A5N5LNI2_9ROSI	Chlorophyll a-b binding protein_ chloroplastic OS=Salix brachista OX=2182728 GN=DKX38_012467 PE=3 SV=1	30159	2599.41	4	25.1825
V7B2G3	V7B2G3_PHAVU	Chlorophyll a-b binding protein_ chloroplastic OS=Phaseolus vulgaris OX=3885 GN=PHAVU_009G225500g PE=3 SV=1	29081	2433.11	4	8.046
A0A2U1P2K1	A0A2U1P2K1_ARTAN	Chlorophyll a-b binding protein_ chloroplastic OS=Artemisia annua OX=35608 GN=CTI12_AA201240 PE=3 SV=1	28642	2402.93	4	10.1504
A0A5N5FZM2	A0A5N5FZM2_9ROSA	Chlorophyll a-b binding protein_ chloroplastic OS=Pyrus ussuriensis x Pyrus communis OX=2448454 GN=D8674_004719 PE=3 SV=1	30981	2265.99	4	10.3448
A0A2P6PEB7	A0A2P6PEB7_ROSCH	Chlorophyll a-b binding protein_ chloroplastic OS=Rosa chinensis OX=74649 GN=RchiOBHm_Chr7g0226291 PE=3 SV=1	27362	2084.83	4	13.6187
A0A4D8YYU1	A0A4D8YYU1_SALSN	PSI-F OS=Salvia splendens OX=180675 GN=psaF PE=3 SV=1	25678	22296.3	3	13.9831
A0A1Z3HRY4	A0A1Z3HRY4_9CYAN	Photosystem I P700 chlorophyll a apoprotein A2 OS=Halomicronema hongdechloris C2206 OX=1641165 GN=psaB_2 PE=1 SV=1	82949	17812.3	3	4.9865
A0A0V7ZGB6	A0A0V7ZGB6_9CYAN	Photosystem I P700 chlorophyll a apoprotein A2 OS=Mastigocoleus testarum BC008 OX=371196 GN=psaB PE=3 SV=1	83281	17736.2	3	4.5946
A0A3L6E9J9	A0A3L6E9J9_MAIZE	Photosystem I reaction center subunit VI_ chloroplastic OS=Zea mays OX=4577 GN=PSAH PE=3 SV=1	14920	14175.5	3	16.1972
A0A2P6RXE0	A0A2P6RXE0_ROSCH	Chlorophyll a-b binding protein_ chloroplastic OS=Rosa chinensis OX=74649 GN=RchiOBHm_Chr2g0140671 PE=3 SV=1	20743	13994	3	11.9792
Q8M9V9	PSAB_CHAGL	Photosystem I P700 chlorophyll a apoprotein A2 OS=Chaetosphaeridium globosum OX=96477 GN=psaB PE=3 SV=1	81873	12121.2	3	7.0845
A0A438IXL0	A0A438IXL0_VITVI	Chlorophyll a-b binding protein_ chloroplastic OS=Vitis vinifera OX=29760 GN=CAB16 PE=3 SV=1	26584	9627.99	3	11.7409
A0A0U1WP64	A0A0U1WP64_KARMI	Photosystem I OS=Karenia mikimotoi OX=225107 GN=psaB PE=3 SV=1	82840	9163.25	3	6.9333
A0A124RPD2	A0A124RPD2_CYNCS	Photosystem I PsaA/PsaB OS=Cynara cardunculus var. scolymus OX=59895 GN=Ccrd_025895 PE=4 SV=1	50411	8767.41	3	7.83
A0A2G2W5C3	A0A2G2W5C3_CAPBA	Photosystem I chlorophyll a apoprotein A2 OS=Capsicum baccatum OX=33114 GN=CQW23_19280 PE=4 SV=1	47088	6040.77	3	11.0048
A0A6T7ZSA3	A0A6T7ZSA3_9CHLO	Uncharacterized protein OS=Tetraselmis sp. GSL018 OX=582737 GN=TSP0419_LOCUS10518 PE=3 SV=1	22344	4828.86	3	16.5049
U5DJ62	U5DJ62_9CHRO	Photosystem I P700 chlorophyll a apoprotein A1 OS=Rubidibacter lacunae KORDI 51-2 OX=582515 GN=psaA PE=3 SV=1	83014	4550.67	3	3.8513
A0A6V7PU69	A0A6V7PU69_ANACO	Chlorophyll a-b binding protein_ chloroplastic OS=Ananas comosus var. bracteatus OX=296719 GN=CB5_LOCUS17484 PE=3 SV=1	16251	3390.88	3	24.5161
A0A6T8MQN9	A0A6T8MQN9_9CHLO	Uncharacterized protein OS=Nephroselmis pyriformis OX=156128 GN=NPYR00342_LOCUS43253 PE=3 SV=1	25455	3340.79	3	15.812
A0A287W610	A0A287W610_HORVV	Chlorophyll a-b binding protein_ chloroplastic OS=Hordeum vulgare subsp. vulgare OX=112509 PE=3 SV=1	30720	3313.2	3	11.7647
A0A1C9CBF1	A0A1C9CBF1_9FLOR	Photosystem I P700 chlorophyll a apoprotein A1 OS=Apophlaea sinclairii OX=212746 GN=psaA PE=3 SV=1	84013	2376.11	3	4.1169
A0A2G5EGW2	A0A2G5EGW2_AQUCA	Chlorophyll a-b binding protein_ chloroplastic OS=Aquilegia coerulea OX=218851 GN=AQUCO_00800013v1 PE=3 SV=1	26627	2329.17	3	7.2289
A0A2P6Q9C7	A0A2P6Q9C7_ROSCH	Chlorophyll a-b binding protein_ chloroplastic OS=Rosa chinensis OX=74649 GN=RchiOBHm_Chr5g0028381 PE=3 SV=1	30810	2132.49	3	11.4583
A0A438D009	A0A438D009_VITVI	Chlorophyll a-b binding protein_ chloroplastic OS=Vitis vinifera OX=29760 GN=CAB8 PE=3 SV=1	28224	2104.54	3	16.3424
A0A6U9S0P7	A0A6U9S0P7_9CHLO	Photosystem I P700 chlorophyll a apoprotein A1 OS=Picocystis salinarum OX=88271 GN=PSAL00342_LOCUS6841 PE=3 SV=1	69260	2006.71	3	3.6859
A0A4D6ME07	A0A4D6ME07_VIGUN	Chlorophyll a-b binding protein_ chloroplastic OS=Vigna unguiculata OX=3917 GN=DEO72_LG6g3300 PE=3 SV=1	30699	1973.2	3	5.7348
D9IXP5	D9IXP5_9ALVE	Photosystem I P700 chlorophyll a apoprotein A1 OS=Chromerida sp. RM11 OX=348535 GN=psaA PE=3 SV=1	82838	1956.44	3	5.0802
A0A096URP1	A0A096URP1_WHEAT	Chlorophyll a-b binding protein_ chloroplastic OS=Triticum aestivum OX=4565 PE=3 SV=1	30765	1484.17	3	6.993
A0A3S3NI53	A0A3S3NI53_9MAGN	Chlorophyll a-b binding protein_ chloroplastic OS=Cinnamomum micranthum f. kanehirae OX=337451 GN=CKAN_02194400 PE=3 SV=1	30576	1481.33	3	5.9028
A0A5C7HAG4	A0A5C7HAG4_9ROSI	Chlorophyll a-b binding protein_ chloroplastic OS=Acer yangbiense OX=1000413 GN=EZV62_022674 PE=3 SV=1	31080	1399.43	3	6.8966
A0A5C7HXX2	A0A5C7HXX2_9ROSI	Chlorophyll a-b binding protein_ chloroplastic OS=Acer yangbiense OX=1000413 GN=EZV62_013048 PE=3 SV=1	28757	1312.43	3	10.728
B9GZG5	B9GZG5_POPTR	Chlorophyll a-b binding protein_ chloroplastic OS=Populus trichocarpa OX=3694 GN=POPTR_003G020400 PE=3 SV=1	36365	1234.9	3	8.982
A0A1S2XB94	A0A1S2XB94_CICAR	Chlorophyll a-b binding protein_ chloroplastic OS=Cicer arietinum OX=3827 GN=LOC101509645 PE=3 SV=1	27558	1227.76	3	8.8462
A0A5N6N998	A0A5N6N998_9ASTR	Photosystem I OS=Mikania micrantha OX=192012 GN=E3N88_26449 PE=3 SV=1	46709	1180.68	3	5.5556
A0A022R0W0	A0A022R0W0_ERYGU	Chlorophyll a-b binding protein_ chloroplastic OS=Erythranthe guttata OX=4155 GN=MIMGU_mgv1a012056mg PE=3 SV=1	28143	1176.98	3	7.6046
A0A6J1AJM6	A0A6J1AJM6_9ROSI	Chlorophyll a-b binding protein_ chloroplastic OS=Herrania umbratica OX=108875 GN=LOC110418596 PE=3 SV=1	27223	1038.43	3	9.0551
A0A0A0KEF5	A0A0A0KEF5_CUCSA	Chlorophyll a-b binding protein_ chloroplastic OS=Cucumis sativus OX=3659 GN=Csa_6G057170 PE=3 SV=1	27207	1033.3	3	9.0196
A0A2U9NTF4	A0A2U9NTF4_9STRA	Photosystem I P700 chlorophyll a apoprotein A1 OS=Acanthoceras zachariasii OX=451788 GN=psaA PE=3 SV=1	83478	839.819	3	4.1223
A0A1C9CEA1	A0A1C9CEA1_9RHOD	Photosystem I P700 chlorophyll a apoprotein A1 OS=Erythrotrichia carnea OX=35151 GN=psaA PE=3 SV=1	83145	792.173	3	2.7888
A0A172W405	A0A172W405_HELAN	NADH-quinone oxidoreductase subunit N OS=Helianthus annuus OX=4232 GN=ndhB PE=3 SV=1	56615	643.507	3	1.5686
A0A4Y1RAP0	A0A4Y1RAP0_PRUDU	PSI-F OS=Prunus dulcis OX=3755 GN=Prudu_011478 PE=3 SV=1	13671	22383.2	2	21.9512
M0RZP1	M0RZP1_MUSAM	Uncharacterized protein OS=Musa acuminata subsp. malaccensis OX=214687 GN=103986410 PE=3 SV=1	15073	12042.7	2	30.5556
A0A164UZ41	A0A164UZ41_DAUCS	Uncharacterized protein OS=Daucus carota subsp. sativus OX=79200 GN=DCAR_023061 PE=3 SV=1	15221	11025.7	2	18.0556
A0A6A3ACK1	A0A6A3ACK1_HIBSY	Photosystem I reaction center subunit VI OS=Hibiscus syriacus OX=106335 GN=F3Y22_tig00110556pilonHSYRG00512 PE=3 SV=1	19124	10905.9	2	14.9425
A0A172W3W9	A0A172W3W9_HELAN	Cytochrome b559 subunit alpha OS=Helianthus annuus OX=4232 GN=psbE PE=3 SV=1	9407	9203.37	2	26.506
A0A140GYJ3	A0A140GYJ3_9POAL	PSI-K OS=Paspalum vaginatum OX=158149 PE=2 SV=1	13976	8867.02	2	13.7681
A2BYP8	PSAB_PROM5	Photosystem I P700 chlorophyll a apoprotein A2 OS=Prochlorococcus marinus (strain MIT 9515) OX=167542 GN=psaB PE=3 SV=1	82671	8740.99	2	3.6388
A0A6P0LMJ6	A0A6P0LMJ6_9CYAN	Photosystem I P700 chlorophyll a apoprotein OS=Moorea sp. SIO3G5 OX=2607837 GN=F6K56_00485 PE=3 SV=1	163519	8713.83	2	1.1541
A0A2P5DIF5	A0A2P5DIF5_TREOI	Chlorophyll a-b binding protein_ chloroplastic OS=Trema orientale OX=63057 GN=TorRG33x02_250580 PE=3 SV=1	27893	7935.7	2	14.1221
A0A103WSS8	A0A103WSS8_CYNCS	PSI-K OS=Cynara cardunculus var. scolymus OX=59895 GN=Ccrd_025524 PE=3 SV=1	13744	7684.59	2	13.9706
A0A5N6PU85	A0A5N6PU85_9ASTR	Chlorophyll a-b binding protein_ chloroplastic OS=Mikania micrantha OX=192012 GN=E3N88_04180 PE=3 SV=1	27678	7612.36	2	8.0769
A0A5A7PVU8	A0A5A7PVU8_STRAF	PSI-K OS=Striga asiatica OX=4170 GN=STAS_13147 PE=3 SV=1	13255	7555.61	2	14.6154
A0A2K1WUY5	A0A2K1WUY5_POPTR	PSI-K OS=Populus trichocarpa OX=3694 GN=POPTR_018G027600 PE=3 SV=1	13186	7490.99	2	17.6923
A0A2G2XKP3	A0A2G2XKP3_CAPBA	Photosystem I chlorophyll a apoprotein A1 OS=Capsicum baccatum OX=33114 GN=CQW23_00294 PE=4 SV=1	33276	3788.86	2	10
A0A251SDJ1	A0A251SDJ1_HELAN	Chlorophyll a-b binding protein_ chloroplastic OS=Helianthus annuus OX=4232 GN=HannXRQ_Chr14g0428881 PE=3 SV=1	13352	3337.81	2	20
A0A481ZLZ0	A0A481ZLZ0_9TRAC	Photosystem I P700 chlorophyll a apoprotein A2 OS=Selaginella lyallii OX=137159 GN=psaB PE=3 SV=1	81433	3187.88	2	5.0409
A0A6N2MXH4	A0A6N2MXH4_SALVM	Chlorophyll a-b binding protein_ chloroplastic OS=Salix viminalis OX=40686 GN=SVIM_LOCUS434627 PE=3 SV=1	24324	3115.68	2	12.6697
A0A6V7PKN2	A0A6V7PKN2_ANACO	Chlorophyll a-b binding protein_ chloroplastic OS=Ananas comosus var. bracteatus OX=296719 GN=CB5_LOCUS14610 PE=3 SV=1	25658	3112.83	2	8.75
A0A2G5CB58	A0A2G5CB58_AQUCA	Uncharacterized protein OS=Aquilegia coerulea OX=218851 GN=AQUCO_06900057v1 PE=3 SV=1	15280	2942.95	2	23.4483
A0A3Q7IFE9	A0A3Q7IFE9_SOLLC	Uncharacterized protein OS=Solanum lycopersicum OX=4081 GN=101268297 PE=3 SV=1	17538	2798.1	2	22.0859
A0A2P2KSE4	A0A2P2KSE4_RHIMU	Photosystem I reaction center subunit Nic OS=Rhizophora mucronata OX=61149 PE=3 SV=1	13753	2779.35	2	17.5
A0A0V0GZW1	A0A0V0GZW1_SOLCH	Putative ovule protein (Fragment) OS=Solanum chacoense OX=4108 PE=3 SV=1	20390	2764.76	2	11.1111
A0A2I0ANI8	A0A2I0ANI8_9ASPA	Photosystem I reaction center subunit N_ chloroplastic OS=Apostasia shenzhenica OX=1088818 GN=PSAN PE=3 SV=1	18414	2738.82	2	19.2982
A0A484NHN1	A0A484NHN1_9ASTE	Uncharacterized protein OS=Cuscuta campestris OX=132261 GN=CCAM_LOCUS42737 PE=3 SV=1	18405	2676.97	2	13.0178
A0A2G3BPF2	A0A2G3BPF2_CAPCH	Photosystem I reaction center subunit N_ chloroplastic OS=Capsicum chinense OX=80379 GN=BC332_20221 PE=3 SV=1	33843	2658.03	2	7.4919
A0A438HQZ1	A0A438HQZ1_VITVI	Photosystem I reaction center subunit N_ chloroplastic OS=Vitis vinifera OX=29760 GN=PSAN_1 PE=3 SV=1	114620	2651.08	2	3.4722
A0A4D9AF19	A0A4D9AF19_SALSN	Photosystem I subunit PsaN OS=Salvia splendens OX=180675 GN=psaN PE=3 SV=1	106323	2613.69	2	2.7837
M4CMI5	M4CMI5_BRARP	Chlorophyll a-b binding protein_ chloroplastic OS=Brassica rapa subsp. pekinensis OX=51351 PE=3 SV=1	54762	2197.17	2	3.629
A0A2G3BXB6	A0A2G3BXB6_CAPCH	Photosystem I chlorophyll a apoprotein A1 OS=Capsicum chinense OX=80379 GN=BC332_18057 PE=4 SV=1	59130	2187.91	2	5.3131
A0A6L9HGE3	A0A6L9HGE3_9CLOT	PSI-G OS=Clostridiaceae bacterium OX=1898204 GN=psaG PE=3 SV=1	17185	2079.56	2	20.4969
A0A199ULE8	A0A199ULE8_ANACO	Photosystem I reaction center subunit V_ chloroplastic OS=Ananas comosus OX=4615 GN=ACMD2_10892 PE=3 SV=1	12744	1829.32	2	23.7705
A0A1J7HH12	A0A1J7HH12_LUPAN	Uncharacterized protein OS=Lupinus angustifolius OX=3871 GN=TanjilG_04633 PE=3 SV=1	15407	1602.28	2	21.5278
A0A2G5ERC1	A0A2G5ERC1_AQUCA	Chlorophyll a-b binding protein_ chloroplastic OS=Aquilegia coerulea OX=218851 GN=AQUCO_00500304v1 PE=3 SV=1	29323	1369.55	2	11.3971
V4L8V5	V4L8V5_EUTSA	Chlorophyll a-b binding protein_ chloroplastic OS=Eutrema salsugineum OX=72664 GN=EUTSA_v10014055mg PE=3 SV=1	36449	1342.98	2	8.9552
A8J6D1	A8J6D1_CHLRE	Chlorophyll a-b binding protein_ chloroplastic OS=Chlamydomonas reinhardtii OX=3055 GN=LHCB4 PE=3 SV=1	29919	1291.46	2	6.0714
A0A6L2LJY7	A0A6L2LJY7_TANCI	Chlorophyll a-b binding protein_ chloroplastic OS=Tanacetum cinerariifolium OX=118510 GN=Tci_033956 PE=3 SV=1	138076	1269.58	2	2.72
A0A4S8IJH2	A0A4S8IJH2_MUSBA	Chlorophyll a-b binding protein_ chloroplastic OS=Musa balbisiana OX=52838 GN=C4D60_Mb09t16990 PE=3 SV=1	33254	1167.46	2	3.3784
A0A0K9RAF2	A0A0K9RAF2_SPIOL	Chlorophyll a-b binding protein_ chloroplastic OS=Spinacia oleracea OX=3562 GN=SOVF_095480 PE=3 SV=1	27822	1138.27	2	6.1303
A0A654EG66	A0A654EG66_ARATH	Chlorophyll a-b binding protein_ chloroplastic OS=Arabidopsis thaliana OX=3702 GN=AN1_LOCUS2052 PE=3 SV=1	29562	1093.7	2	3.7453
I3SKI8	I3SKI8_MEDTR	Chlorophyll a-b binding protein_ chloroplastic OS=Medicago truncatula OX=3880 PE=2 SV=1	25647	1044.56	2	4.3478
D8S9D6	D8S9D6_SELML	Chlorophyll a-b binding protein_ chloroplastic OS=Selaginella moellendorffii OX=88036 GN=Lhcb5-1 PE=3 SV=1	29016	1028.54	2	8.1181
A0A6J1HWP6	A0A6J1HWP6_CUCMA	Chlorophyll a-b binding protein_ chloroplastic OS=Cucurbita maxima OX=3661 GN=LOC111467340 PE=3 SV=1	31287	1014.73	2	3.5211
A0A1C9CD22	A0A1C9CD22_CERJP	Photosystem I subunit II OS=Ceramium japonicum OX=218448 GN=psaD PE=3 SV=1	15620	988.591	2	23.4043
A0A199V679	A0A199V679_ANACO	Chlorophyll a-b binding protein_ chloroplastic OS=Ananas comosus OX=4615 GN=LOC109706787 PE=3 SV=1	27645	988.555	2	6.2016
A0A6S7NC55	A0A6S7NC55_LACSI	Chlorophyll a-b binding protein_ chloroplastic OS=Lactuca saligna OX=75948 GN=LSAL_LOCUS26473 PE=3 SV=1	27415	982.321	2	6.2257
A0A3L6D5S1	A0A3L6D5S1_MAIZE	Photosystem I assembly protein Ycf4 OS=Zea mays OX=4577 GN=rbcL_2 PE=3 SV=1	83520	963.166	2	2.5333
A0A6P4MG08	A0A6P4MG08_GOSAR	Chlorophyll a-b binding protein_ chloroplastic OS=Gossypium arboreum OX=29729 GN=LOC108460095 PE=3 SV=1	32287	959.621	2	6.6434
M4ED85	M4ED85_BRARP	Chlorophyll a-b binding protein_ chloroplastic OS=Brassica rapa subsp. pekinensis OX=51351 PE=3 SV=1	27717	949.126	2	6.1776
A0A1Q3CRU0	A0A1Q3CRU0_CEPFO	Chlorophyll a-b binding protein_ chloroplastic OS=Cephalotus follicularis OX=3775 GN=CFOL_v3_26323 PE=3 SV=1	27255	933.697	2	6.1776
Q6B4V8	Q6B4V8_9POAL	Photosystem I assembly protein YCF3 (Fragment) OS=Secale cereale x Triticum aestivum OX=49318 PE=2 SV=1	7163	918.03	2	52.381
A0A3S3Q884	A0A3S3Q884_9MAGN	Chlorophyll a-b binding protein_ chloroplastic OS=Cinnamomum micranthum f. kanehirae OX=337451 GN=CKAN_00918400 PE=3 SV=1	28275	902.018	2	6.2016
G9BYW2	G9BYW2_9STRA	Photosystem I P700 apoprotein (Fragment) OS=Pinguiochrysis pyriformis OX=157128 GN=psaA PE=4 SV=1	50520	893.023	2	6.5646
A0A3P6GSB1	A0A3P6GSB1_BRAOL	Chlorophyll a-b binding protein_ chloroplastic OS=Brassica oleracea OX=3712 GN=BOLC8T52021H PE=3 SV=1	27711	864.788	2	6.1776
A0A6U0QEA6	A0A6U0QEA6_MICPS	Chlorophyll a-b binding protein_ chloroplastic (Fragment) OS=Micromonas pusilla OX=38833 GN=MCOM1403_8845 PE=3 SV=1	29340	795.044	2	2.518
A0A2N9H1H6	A0A2N9H1H6_FAGSY	Cytochrome f OS=Fagus sylvatica OX=28930 GN=FSB_LOCUS27470 PE=3 SV=1	113801	750.293	2	1.8482
A0A1U9HWH5	A0A1U9HWH5_PASED	Photosystem I assembly protein Ycf3 OS=Passiflora edulis OX=78168 GN=ycf3 PE=3 SV=1	19550	740.099	2	21.8935
A0A0K1DC06	A0A0K1DC06_9STRA	Photosystem I P700 chlorophyll a apoprotein A1 OS=Pseudo-nitzschia multiseries OX=37319 GN=psaA PE=3 SV=1	83691	737.476	2	1.4628
A0A2T1LRI6	A0A2T1LRI6_9CHRO	Photosystem I P700 chlorophyll a apoprotein A1 OS=Aphanothece hegewaldii CCALA 016 OX=2107694 GN=psaA PE=3 SV=1	82637	733.742	2	1.4667
A0A2N6MQY5	A0A2N6MQY5_9CYAN	Photosystem I P700 chlorophyll a apoprotein A1 OS=Fischerella thermalis CCMEE 5201 OX=2019672 GN=psaA PE=3 SV=1	87520	714.512	2	1.3959
A0A173G046	A0A173G046_GASCM	Photosystem I P700 chlorophyll a apoprotein A1 OS=Gastroclonium compressum OX=1852973 GN=psaA PE=3 SV=1	83630	712.952	2	1.4628
A0A5J5AD72	A0A5J5AD72_9ASTE	PSI-G OS=Nyssa sinensis OX=561372 GN=F0562_008640 PE=3 SV=1	78736	711.655	2	2.521
A0A1J7H0A3	A0A1J7H0A3_LUPAN	Chlorophyll a-b binding protein_ chloroplastic OS=Lupinus angustifolius OX=3871 GN=TanjilG_17685 PE=3 SV=1	29991	684.71	2	5.2
A0A565C4Y3	A0A565C4Y3_9BRAS	Chlorophyll a-b binding protein_ chloroplastic OS=Arabis nemorensis OX=586526 GN=ANE_LOCUS19157 PE=3 SV=1	30264	648.134	2	5.2
A0A0D3BQY2	A0A0D3BQY2_BRAOL	Chlorophyll a-b binding protein_ chloroplastic OS=Brassica oleracea var. oleracea OX=109376 PE=3 SV=1	48385	625.752	2	1.6018
A0A6A5PF41	A0A6A5PF41_LUPAL	Chlorophyll a-b binding protein_ chloroplastic OS=Lupinus albus OX=3870 GN=Lal_00034095 PE=3 SV=1	31468	625.245	2	2.381
W1NYK9	W1NYK9_AMBTC	Chlorophyll a-b binding protein_ chloroplastic OS=Amborella trichopoda OX=13333 GN=AMTR_s00099p00139960 PE=3 SV=1	30849	619.569	2	2.4306
M0RYL8	M0RYL8_MUSAM	Uncharacterized protein OS=Musa acuminata subsp. malaccensis OX=214687 PE=4 SV=1	50670	70.6343	2	3.2468

## Sheet: PSI-mc3 UniProtKB_maize
Accession	Entry	Description	mW (Da)	PLGS Score	Peptides	Coverage (%)
A0A3L6GBC8	A0A3L6GBC8_MAIZE	Photosynthetic NDH subunit of subcomplex B 1_ chloroplastic OS=Zea mays OX=4577 GN=PNSB1_0 PE=4 SV=1	51403	2953.38	10	31.1159
A0A5P8KLF2	A0A5P8KLF2_MAIZE	NAD(P)H-quinone oxidoreductase subunit 5_ chloroplastic OS=Zea mays OX=4577 GN=ndhF PE=3 SV=1	82950	1617.74	9	11.6531
A0A3L6DA24	A0A3L6DA24_MAIZE	Photosynthetic NDH subunit of subcomplex B 2_ chloroplastic OS=Zea mays OX=4577 GN=PNSB2_0 PE=4 SV=1	37902	5444.83	7	27.8873
A0A317YLK7	A0A317YLK7_MAIZE	Photosynthetic NDH subunit of subcomplex B 2_ chloroplastic OS=Zea mays OX=4577 GN=Zm00014a_030671 PE=4 SV=1	37217	3347.88	7	27.7143
K7V9Q3	K7V9Q3_MAIZE	NAD(P)H dehydrogenase subunit H OS=Zea mays OX=4577 GN=4055893 PE=3 SV=1	35141	2064.62	6	18.6495
K7TV49	K7TV49_MAIZE	Photosynthetic NDH subunit of subcomplex B 1 chloroplastic OS=Zea mays OX=4577 GN=103653300 PE=4 SV=1	51972	1896.47	6	14.6497
A0A1D6HBD7	A0A1D6HBD7_MAIZE	Photosynthetic NDH subunit of lumenal location 2 chloroplastic OS=Zea mays OX=4577 GN=ZEAMMB73_Zm00001d016943 PE=3 SV=1	24200	4960.03	5	22.831
A0A1D6JYG6	A0A1D6JYG6_MAIZE	Photosynthetic NDH subunit of lumenal location 1 chloroplastic OS=Zea mays OX=4577 GN=ZEAMMB73_Zm00001d028670 PE=4 SV=1	25683	1354.45	4	17.1674
A0A1D6HK95	A0A1D6HK95_MAIZE	Photosynthetic NDH subunit of subcomplex B 4 chloroplastic OS=Zea mays OX=4577 GN=ZEAMMB73_Zm00001d018030 PE=4 SV=1	31198	1984.59	2	9.8182
A0A3L6FDN2	A0A3L6FDN2_MAIZE	Photosynthetic NDH subunit of subcomplex B 5_ chloroplastic OS=Zea mays OX=4577 GN=Zm00014a_020346 PE=4 SV=1	25605	1015.92	2	10.917
A0A5P8KM09	A0A5P8KM09_MAIZE	NAD(P)H-quinone oxidoreductase chain 4_ chloroplastic OS=Zea mays OX=4577 GN=ndhD PE=3 SV=1	56316	502.666	2	3.8
A0A317YJL6	A0A317YJL6_MAIZE	Photosystem I reaction center subunit II_ chloroplastic OS=Zea mays OX=4577 GN=psaD_1 PE=3 SV=1	21563	23174.1	13	57.2864
A0A3L6EPN9	A0A3L6EPN9_MAIZE	Photosystem I reaction center subunit II_ chloroplastic OS=Zea mays OX=4577 GN=psaD_0 PE=3 SV=1	21630	21112.2	11	50
A0A096RAV0	A0A096RAV0_MAIZE	PSI-F OS=Zea mays OX=4577 GN=103625835 PE=3 SV=1	24487	10169.7	11	40.0862
A0A3B6UD72	A0A3B6UD72_MAIZE	Photosystem I P700 chlorophyll a apoprotein A1 OS=Zea mays OX=4577 PE=3 SV=1	83055	1571.97	11	12.6667
A0A5P8KLV9	A0A5P8KLV9_MAIZE	Photosystem I P700 chlorophyll a apoprotein A2 OS=Zea mays OX=4577 GN=psaB PE=3 SV=1	82517	2523.43	9	16.7575
A0A3L6E4J8	A0A3L6E4J8_MAIZE	Photosystem I reaction center subunit IV_ chloroplastic OS=Zea mays OX=4577 GN=PSAE_1 PE=3 SV=1	14427	9380.78	6	66.9118
B6TH55	B6TH55_MAIZE	Photosystem I reaction center subunit IV A OS=Zea mays OX=4577 GN=100283327 PE=2 SV=1	14824	6381.61	6	66.9065
A0A3L6F840	A0A3L6F840_MAIZE	Chlorophyll a-b binding protein_ chloroplastic OS=Zea mays OX=4577 GN=lhcA-P4 PE=3 SV=1	29477	5462.81	5	22.0149
B6U534	B6U534_MAIZE	PSI-G OS=Zea mays OX=4577 GN=100285458 PE=1 SV=1	15304	1968.44	4	17.931
B4G1K9	B4G1K9_MAIZE	PSI-G OS=Zea mays OX=4577 GN=100284847 PE=2 SV=1	15266	1607.41	3	16.9014
A0A3L6E9J9	A0A3L6E9J9_MAIZE	Photosystem I reaction center subunit VI_ chloroplastic OS=Zea mays OX=4577 GN=PSAH PE=3 SV=1	14920	5612.2	2	15.493
A0A3L6E041	A0A3L6E041_MAIZE	PSI-K OS=Zea mays OX=4577 GN=PSAK PE=3 SV=1	13595	858.705	2	14.1791
B4F8V5	B4F8V5_MAIZE	NADH dehydrogenase [ubiquinone] iron-sulfur protein 1 mitochondrial OS=Zea mays OX=4577 GN=100191453 PE=2 SV=1	80628	5268.73	19	36.3392
A0A1D6L210	A0A1D6L210_MAIZE	NADH dehydrogenase [ubiquinone] iron-sulfur protein 1 mitochondrial OS=Zea mays OX=4577 GN=100280404 PE=3 SV=1	80666	4768.1	18	33.6021
A0A1D6HPC4	A0A1D6HPC4_MAIZE	NADH dehydrogenase [ubiquinone] 1 alpha subcomplex subunit 9 mitochondrial OS=Zea mays OX=4577 GN=ZEAMMB73_Zm00001d018479 PE=4 SV=1	37931	1870.92	8	23.0994
B6T6U3	B6T6U3_MAIZE	NADH dehydrogenase [ubiquinone] flavoprotein 1_ mitochondrial OS=Zea mays OX=4577 PE=2 SV=1	55146	1863.67	6	14.6825
Q5K097	Q5K097_MAIZE	NADH dehydrogenase_ subunit 9 OS=Zea mays OX=4577 GN=nad9 PE=2 SV=1	22916	2117.44	5	25.2632
A0A1D6NDN3	A0A1D6NDN3_MAIZE	NADH dehydrogenase [ubiquinone] iron-sulfur protein 7 mitochondrial OS=Zea mays OX=4577 GN=ZEAMMB73_Zm00001d043620 PE=4 SV=1	13933	948.569	2	12.8788
A0A3L6DZ16	A0A3L6DZ16_MAIZE	Gamma carbonic anhydrase 2_ mitochondrial OS=Zea mays OX=4577 GN=GAMMACA2 PE=4 SV=1	29625	768.511	2	6.9597
A0A5P8KL92	A0A5P8KL92_MAIZE	Photosystem II CP43 reaction center protein OS=Zea mays OX=4577 GN=psbC PE=3 SV=1	53175	2863.06	14	25.8799
A0A3L6D9R0	A0A3L6D9R0_MAIZE	Chlorophyll a-b binding protein_ chloroplastic OS=Zea mays OX=4577 GN=CAB8 PE=3 SV=1	28965	14938.5	12	36.7041
A0A5P8KLB4	A0A5P8KLB4_MAIZE	Photosystem II CP47 reaction center protein OS=Zea mays OX=4577 GN=psbB PE=3 SV=1	56070	6956.55	11	26.378
A0A096TUU6	A0A096TUU6_MAIZE	Ribulose bisphosphate carboxylase large chain OS=Zea mays OX=4577 PE=3 SV=1	53443	4959.14	8	18.6335
A0A3L6DET6	A0A3L6DET6_MAIZE	Photosystem II protein D1 OS=Zea mays OX=4577 GN=psbA_1 PE=3 SV=1	38985	2733.59	7	20.1133
A0A3L6DZI4	A0A3L6DZI4_MAIZE	Chlorophyll a-b binding protein_ chloroplastic OS=Zea mays OX=4577 GN=LHCB4.1_1 PE=3 SV=1	31365	6093.09	6	20.6186
A0A3L6EZK4	A0A3L6EZK4_MAIZE	Chlorophyll a-b binding protein_ chloroplastic OS=Zea mays OX=4577 GN=LHCB5_0 PE=3 SV=1	30164	3796.45	5	33.2155
A0A3L6GA69	A0A3L6GA69_MAIZE	Chlorophyll a-b binding protein_ chloroplastic OS=Zea mays OX=4577 GN=CAP10B_0 PE=3 SV=1	26611	3481.09	5	20.5645
A0A317YCI3	A0A317YCI3_MAIZE	Chlorophyll a-b binding protein_ chloroplastic OS=Zea mays OX=4577 GN=RCABP89_1 PE=3 SV=1	27817	8448.5	4	19.6154
C0PAQ4	C0PAQ4_MAIZE	Chlorophyll a-b binding protein_ chloroplastic OS=Zea mays OX=4577 PE=2 SV=1	24973	5719.12	3	12.4464
A0A1X7YHF7	A0A1X7YHF7_MAIZE	Photosystem II D2 protein OS=Zea mays OX=4577 GN=psbD PE=3 SV=1	39533	4467.28	3	9.0652
B4FQ80	B4FQ80_MAIZE	Chlorophyll a-b binding protein_ chloroplastic OS=Zea mays OX=4577 GN=100193833 PE=2 SV=1	28066	3839.14	3	12.0301
B4FUA1	B4FUA1_MAIZE	Chlorophyll a-b binding protein_ chloroplastic OS=Zea mays OX=4577 GN=542530 PE=2 SV=1	27979	3797.53	3	12.0755
A0A3L6FT41	A0A3L6FT41_MAIZE	Chlorophyll a-b binding protein_ chloroplastic OS=Zea mays OX=4577 GN=Zm00014a_014670 PE=3 SV=1	27113	2773.01	3	15.0198
A0A5P8KLD2	A0A5P8KLD2_MAIZE	Cytochrome b559 subunit alpha OS=Zea mays OX=4577 GN=psbE PE=3 SV=1	9438	4314.55	2	26.506
A0A3L6DZG1	A0A3L6DZG1_MAIZE	Chlorophyll a-b binding protein_ chloroplastic OS=Zea mays OX=4577 GN=CAB7_1 PE=3 SV=1	29135	2238.05	2	17.037

## Sheet: PSI-mc3 UniprotKB_PSI-NDH
Accession	Entry	Description	mW (Da)	PLGS Score	Peptides	Coverage (%)
A0A3L6DA24	A0A3L6DA24_MAIZE	Photosynthetic NDH subunit of subcomplex B 2_ chloroplastic OS=Zea mays OX=4577 GN=PNSB2_0 PE=4 SV=1	37902	2899.54	7	27.8873
A0A317YLK7	A0A317YLK7_MAIZE	Photosynthetic NDH subunit of subcomplex B 2_ chloroplastic OS=Zea mays OX=4577 GN=Zm00014a_030671 PE=4 SV=1	37217	1967.31	5	15.1429
A0A1D6HBD7	A0A1D6HBD7_MAIZE	Photosynthetic NDH subunit of lumenal location 2 chloroplastic OS=Zea mays OX=4577 GN=ZEAMMB73_Zm00001d016943 PE=3 SV=1	24200	1955.37	5	26.0274
A0A3L6GBC8	A0A3L6GBC8_MAIZE	Photosynthetic NDH subunit of subcomplex B 1_ chloroplastic OS=Zea mays OX=4577 GN=PNSB1_0 PE=4 SV=1	51403	946.101	5	14.5923
A0A3L6FDN2	A0A3L6FDN2_MAIZE	Photosynthetic NDH subunit of subcomplex B 5_ chloroplastic OS=Zea mays OX=4577 GN=Zm00014a_020346 PE=4 SV=1	25605	775.264	3	17.9039
K7TV49	K7TV49_MAIZE	Photosynthetic NDH subunit of subcomplex B 1 chloroplastic OS=Zea mays OX=4577 GN=103653300 PE=4 SV=1	51972	574.575	3	7.8556
A0A317YJL6	A0A317YJL6_MAIZE	Photosystem I reaction center subunit II_ chloroplastic OS=Zea mays OX=4577 GN=psaD_1 PE=3 SV=1	21563	10273.4	14	62.8141
B6SKI1	B6SKI1_MAIZE	Photosystem I reaction center subunit II OS=Zea mays OX=4577 PE=2 SV=1	21974	10049.2	13	54.4118
A0A3L6EPN9	A0A3L6EPN9_MAIZE	Photosystem I reaction center subunit II_ chloroplastic OS=Zea mays OX=4577 GN=psaD_0 PE=3 SV=1	21630	10012.9	13	54.5
A0A096RAV0	A0A096RAV0_MAIZE	PSI-F OS=Zea mays OX=4577 GN=103625835 PE=3 SV=1	24487	9803.63	10	31.4655
A0A172FJ58	A0A172FJ58_ZEADI	Photosystem I P700 chlorophyll a apoprotein A1 OS=Zea diploperennis OX=4576 GN=psaA PE=3 SV=1	83085	2837.2	9	10.2667
A0A6J4ANA9	A0A6J4ANA9_9SPER	Photosystem I P700 chlorophyll a apoprotein A2 OS=Widdringtonia schwarzii OX=104009 GN=psaB PE=3 SV=1	82468	15483.6	6	9.673
A0A3L6F840	A0A3L6F840_MAIZE	Chlorophyll a-b binding protein_ chloroplastic OS=Zea mays OX=4577 GN=lhcA-P4 PE=3 SV=1	29477	3852.09	6	33.209
A0A3L6E4J8	A0A3L6E4J8_MAIZE	Photosystem I reaction center subunit IV_ chloroplastic OS=Zea mays OX=4577 GN=PSAE_1 PE=3 SV=1	14427	4194.66	5	60.2941
A0A0F7CZ03	A0A0F7CZ03_9ASPA	Chlorophyll a-b binding protein_ chloroplastic OS=Habenaria pantlingiana OX=1498489 GN=LHCA3 PE=2 SV=1	29749	2083.66	4	14.4928
A0A3L6E9J9	A0A3L6E9J9_MAIZE	Photosystem I reaction center subunit VI_ chloroplastic OS=Zea mays OX=4577 GN=PSAH PE=3 SV=1	14920	3118.16	2	15.493
A0A6M3WGW9	A0A6M3WGW9_CARPA	Chlorophyll a-b binding protein_ chloroplastic OS=Carica papaya OX=3649 GN=Lhca2 PE=3 SV=1	29044	1509.82	2	16.7286
A0A0F7GYX4	A0A0F7GYX4_9ROSI	Chlorophyll a-b binding protein_ chloroplastic OS=Erodium gruinum OX=337380 GN=LHCA3 PE=2 SV=1	29117	1277.39	2	5.5351
A0A0V0J060	A0A0V0J060_SOLCH	Photosystem I P700 chlorophyll a apoprotein A1 OS=Solanum chacoense OX=4108 PE=3 SV=1	166450	19474.9	13	8.9023
A0A4D6NJ95	A0A4D6NJ95_VIGUN	Photosystem I P700 chlorophyll a apoprotein A1 OS=Vigna unguiculata OX=3917 GN=DEO72_LG11g732 PE=3 SV=1	170261	19314.6	13	8.8467
A0A3L6D9R0	A0A3L6D9R0_MAIZE	Chlorophyll a-b binding protein_ chloroplastic OS=Zea mays OX=4577 GN=CAB8 PE=3 SV=1	28965	6150.91	13	51.3109
A0A1U8LXQ6	A0A1U8LXQ6_GOSHI	Cytochrome b OS=Gossypium hirsutum OX=3635 GN=LOC107931915 PE=3 SV=1	106902	5745.29	12	13.057
A0A172W3X5	A0A172W3X5_HELAN	Photosystem II CP47 reaction center protein OS=Helianthus annuus OX=4232 GN=psbB PE=3 SV=1	56139	5693.62	12	20.6693
A0A0D3H383	A0A0D3H383_9ORYZ	Uncharacterized protein OS=Oryza barthii OX=65489 PE=3 SV=1	22020	4319.56	10	32.0197
A0A6L2JSZ8	A0A6L2JSZ8_TANCI	Photosystem I P700 apoprotein A2_ chloroplastic OS=Tanacetum cinerariifolium OX=118510 GN=Tci_012179 PE=4 SV=1	96751	2857.66	9	9.4688
Q8MA26	Q8MA26_CHLSC	Photosystem I P700 chlorophyll a apoprotein A1 (Fragment) OS=Chloranthus spicatus OX=13006 GN=psaA PE=2 SV=1	79523	2520.37	8	9.3315
A0A1Z3MJ79	A0A1Z3MJ79_9POAL	Photosystem I P700 chlorophyll a apoprotein A1 (Fragment) OS=Aegilops geniculata OX=130459 GN=psaA PE=3 SV=1	80363	2326.59	8	10.7438
A0A172W3U9	A0A172W3U9_HELAN	Photosystem II CP43 reaction center protein OS=Helianthus annuus OX=4232 GN=psbC PE=3 SV=1	51850	948.752	8	15.8562
A0A1B0ZCZ3	A0A1B0ZCZ3_EUCUL	Photosystem I P700 chlorophyll a apoprotein A2 OS=Eucommia ulmoides OX=4392 GN=psaB PE=3 SV=1	82367	16800.7	7	12.8065
A0A172W3U6	A0A172W3U6_HELAN	Photosystem II D2 protein OS=Helianthus annuus OX=4232 GN=psbD PE=3 SV=1	39509	9118.83	7	22.0963
A0A4Y7KZ51	A0A4Y7KZ51_PAPSO	Multifunctional fusion protein OS=Papaver somniferum OX=3469 GN=C5167_001504 PE=3 SV=1	119261	4467.6	7	7.4176
A0A2G2YFB0	A0A2G2YFB0_CAPAN	Photosystem I P700 chlorophyll a apoprotein A1 OS=Capsicum annuum OX=4072 GN=T459_27930 PE=3 SV=1	84478	2746.36	7	8.0834
A0A7G0WWF3	A0A7G0WWF3_9ERIC	Photosystem I P700 chlorophyll a apoprotein A1 OS=Primula pellucida OX=2021928 GN=psaA PE=3 SV=1	82989	2352.83	7	8
H6SZA9	H6SZA9_9POAL	Photosystem I P700 chlorophyll a apoprotein A1 (Fragment) OS=Ecdeiocolea monostachya OX=98869 GN=psaA PE=3 SV=1	83068	2349.87	7	7.7333
A0A4Y7LFB6	A0A4Y7LFB6_PAPSO	Photosystem I P700 chlorophyll a apoprotein A1 OS=Papaver somniferum OX=3469 GN=C5167_046004 PE=3 SV=1	89143	2345.52	7	8.0605
A0A0K0LXS3	A0A0K0LXS3_9FABA	Photosystem I P700 chlorophyll a apoprotein A1 OS=Lathyrus decaphyllus OX=1276791 GN=psaA PE=3 SV=1	84138	2342.85	7	7.9156
A0A6B9DI87	A0A6B9DI87_9MAGN	Photosystem I P700 chlorophyll a apoprotein A2 OS=Chrysosplenium flagelliferum OX=61246 GN=psaB PE=3 SV=1	82494	5637.5	6	11.1717
A0A142D8A0	A0A142D8A0_9ASPA	Photosystem I (Fragment) OS=Geodorum eulophioides OX=1432737 GN=psaB PE=3 SV=1	61969	4037.88	6	14.082
A0A5J9T5I6	A0A5J9T5I6_9POAL	Chlorophyll a-b binding protein_ chloroplastic OS=Eragrostis curvula OX=38414 GN=EJB05_48932 PE=3 SV=1	27029	3807.14	6	39.6761
B6TFT2	B6TFT2_MAIZE	Chlorophyll a-b binding protein_ chloroplastic OS=Zea mays OX=4577 PE=2 SV=1	26913	3776.41	6	36.0324
A0A4V4H5U9	A0A4V4H5U9_MUSBA	Chlorophyll a-b binding protein_ chloroplastic OS=Musa balbisiana OX=52838 GN=C4D60_Mb03t03830 PE=3 SV=1	29718	2827.24	6	20.8029
A0A059P3R9	A0A059P3R9_9GENT	Photosystem I P700 chlorophyll a apoprotein A1 OS=Asclepias macrotis OX=659972 GN=psaA PE=3 SV=1	83227	2326.53	6	7.2
A0A385KPA8	A0A385KPA8_9CHLO	Photosystem I P700 chlorophyll a apoprotein A2 OS=Eudorina sp. NIES-3984 OX=1941220 GN=psaB PE=3 SV=1	82098	15320.9	5	9.6599
A0A286T9I0	A0A286T9I0_9CHLO	Photosystem I P700 chlorophyll a apoprotein A2 OS=Chlamydomonas eustigma OX=1157962 GN=psaB PE=3 SV=1	82013	15274.8	5	9.6599
A0A0X9S819	A0A0X9S819_9SPER	Photosystem I P700 chlorophyll a apoprotein A2 OS=Picea jezoensis OX=67778 GN=psaB PE=3 SV=1	82335	15247.2	5	9.8093
A0A7M2BTN9	A0A7M2BTN9_9VIRI	Photosystem I P700 chlorophyll a apoprotein A2 OS=Micrasterias rotata OX=130981 GN=psaB PE=4 SV=1	81736	12529.2	5	8.5831
A0A191T5B2	A0A191T5B2_9VIRI	Photosystem I P700 chlorophyll a apoprotein A2 OS=Cosmarium botrytis OX=33101 GN=psaB PE=3 SV=1	81752	12380.5	5	10.0817
A0A317YCI3	A0A317YCI3_MAIZE	Chlorophyll a-b binding protein_ chloroplastic OS=Zea mays OX=4577 GN=RCABP89_1 PE=3 SV=1	27817	8186.12	5	25
Q1XDK3	PSAB_PYRYE	Photosystem I P700 chlorophyll a apoprotein A2 OS=Pyropia yezoensis OX=2788 GN=psaB PE=3 SV=1	82114	4739.85	5	8.1744
A0A0D3EEW2	A0A0D3EEW2_BRAOL	Photosystem I OS=Brassica oleracea var. oleracea OX=109376 PE=3 SV=1	50825	4511.45	5	13.5965
A0A1Z4S7U3	A0A1Z4S7U3_9NOSO	Photosystem I P700 chlorophyll a apoprotein A2 OS=Nostoc sp. NIES-4103 OX=2005458 GN=psaB PE=3 SV=1	83262	4334.53	5	9.9596
L8N6A8	L8N6A8_9CYAN	Photosystem I P700 chlorophyll a apoprotein A2 OS=Pseudanabaena biceps PCC 7429 OX=927668 GN=psaB PE=3 SV=1	82270	4268.63	5	7.9515
A0A6I5REA0	A0A6I5REA0_9CYAN	Photosystem I P700 chlorophyll a apoprotein A2 OS=Leptolyngbya sp. SIO1E4 OX=2607768 GN=psaB PE=3 SV=1	82548	4237.6	5	9.1892
Q6U137	Q6U137_9ASPA	Photosystem I (Fragment) OS=Molineria capitulata OX=72645 GN=psaB PE=3 SV=1	60869	4145.31	5	12.3412
I0YVS7	I0YVS7_COCSC	PSI-D1 OS=Coccomyxa subellipsoidea (strain C-169) OX=574566 GN=COCSUDRAFT_24389 PE=3 SV=1	20829	3217.69	5	18.2292
A0A481T2J5	A0A481T2J5_9MAGN	Photosystem I P700 chlorophyll a apoprotein A1 OS=Scurrula notothixoides OX=227902 GN=psaA PE=3 SV=1	83551	1886.47	5	6.3915
A0A5J5ARL4	A0A5J5ARL4_9ASTE	Photosystem I P700 chlorophyll a apoprotein A1 OS=Nyssa sinensis OX=561372 GN=F0562_032509 PE=3 SV=1	81604	1827.53	5	5.4795
A0A3P5XUD4	A0A3P5XUD4_BRACM	Uncharacterized protein OS=Brassica campestris OX=3711 GN=BRAA09T35867Z PE=3 SV=1	30737	1666.14	5	17.9211
A0A2J6M7Q8	A0A2J6M7Q8_LACSA	NAD(P)-bd_dom domain-containing protein OS=Lactuca sativa OX=4236 GN=LSAT_6X83821 PE=3 SV=1	67558	1463.74	5	6.8627
U7QQB9	U7QQB9_9CYAN	Photosystem I P700 chlorophyll a apoprotein A2 OS=Lyngbya aestuarii BL J OX=1348334 GN=psaB PE=3 SV=1	83033	14245.1	4	6.8733
A0A410PA71	A0A410PA71_9ROSI	Photosystem I P700 apoprotein A2 OS=Commiphora gileadensis OX=1700993 GN=psaB PE=4 SV=1	83861	11400.8	4	5.3134
A0A4Y7KW56	A0A4Y7KW56_PAPSO	Chlorophyll a-b binding protein_ chloroplastic OS=Papaver somniferum OX=3469 GN=C5167_001656 PE=3 SV=1	22575	4723.08	4	18.3962
Q9TKW1	PSAB_NEPOL	Photosystem I P700 chlorophyll a apoprotein A2 OS=Nephroselmis olivacea OX=31312 GN=psaB PE=3 SV=1	81696	4070.99	4	8.7193
E3UIU1	E3UIU1_GALSU	Photosystem I P700 chlorophyll a apoprotein A2 OS=Galdieria sulphuraria OX=130081 GN=psaB PE=3 SV=1	82466	4059.87	4	8.7193
A0A1Z1M3K3	A0A1Z1M3K3_9FLOR	Photosystem I P700 chlorophyll a apoprotein A2 OS=Polysiphonia sp. OX=1967842 GN=psaB PE=3 SV=1	82803	4055.74	4	7.9019
A0A514CPR1	A0A514CPR1_9STRA	Photosystem I P700 chlorophyll a apoprotein A2 OS=Rhizochromulina marina OX=1034831 GN=psaB PE=3 SV=1	81828	4049.8	4	6.6757
A0A1Z1MNA8	A0A1Z1MNA8_9FLOR	Photosystem I P700 chlorophyll a apoprotein A2 OS=Gredgaria maugeana OX=2007213 GN=psaB PE=3 SV=1	82565	4042.75	4	6.9482
B6TH55	B6TH55_MAIZE	Photosystem I reaction center subunit IV A OS=Zea mays OX=4577 GN=100283327 PE=2 SV=1	14824	3873.27	4	53.9568
A0A3C1M279	A0A3C1M279_9CYAN	Photosystem I P700 chlorophyll a apoprotein A2 OS=Cyanobacteria bacterium UBA8156 OX=2055767 GN=psaB PE=3 SV=1	82841	3099.56	4	9.1521
A0A533PGK1	A0A533PGK1_9CYAN	Photosystem I reaction center subunit II OS=Hormoscilla sp. GUM202 OX=2480853 GN=EBE86_01730 PE=3 SV=1	15770	2822.02	4	17.7305
A0A1Z5RFN9	A0A1Z5RFN9_SORBI	Chlorophyll a-b binding protein_ chloroplastic OS=Sorghum bicolor OX=4558 GN=SORBI_3006G264201 PE=3 SV=1	27337	2587.25	4	19.6078
A0A3L6DZI4	A0A3L6DZI4_MAIZE	Chlorophyll a-b binding protein_ chloroplastic OS=Zea mays OX=4577 GN=LHCB4.1_1 PE=3 SV=1	31365	2001.95	4	15.4639
A0A2G2XXX6	A0A2G2XXX6_CAPAN	Photosystem I OS=Capsicum annuum OX=4072 GN=T459_33782 PE=3 SV=1	55536	1922.34	4	7.6305
A0A3Q9R0V7	A0A3Q9R0V7_DENOS	Photosystem I P700 chlorophyll a apoprotein A2 OS=Dendrolycopodium obscurum OX=62333 GN=psaB PE=3 SV=1	82029	1371.58	4	7.7657
P12154	PSAA_CHLRE	Photosystem I P700 chlorophyll a apoprotein A1 OS=Chlamydomonas reinhardtii OX=3055 GN=psaA PE=1 SV=3	83100	1277.46	4	3.0626
A0A6I9S087	A0A6I9S087_ELAGV	photosystem I reaction center subunit II_ chloroplastic OS=Elaeis guineensis var. tenera OX=51953 GN=LOC105055013 PE=3 SV=1	22999	1246.34	4	19.0476
L7T107	L7T107_9MONI	Photosystem I P700 chlorophyll a apoprotein A1 OS=Ophioglossum californicum OX=1267209 GN=psaA PE=3 SV=1	83008	1038.27	4	4.6667
A0A1Z2R2A7	A0A1Z2R2A7_9ASTR	Photosystem I P700 chlorophyll a apoprotein A1 OS=Lobelia sancta OX=2010897 GN=psaA PE=3 SV=1	83152	938.213	4	4.6667
A0A3L6D5S1	A0A3L6D5S1_MAIZE	Photosystem I assembly protein Ycf4 OS=Zea mays OX=4577 GN=rbcL_2 PE=3 SV=1	83520	797.096	4	5.4667
A0A2U1LB24	A0A2U1LB24_ARTAN	Photosystem I P700 apoprotein A2_ chloroplast OS=Artemisia annua OX=35608 GN=CTI12_AA511340 PE=4 SV=1	25199	11212	3	13.9013
C5YVW5	C5YVW5_SORBI	Chlorophyll a-b binding protein_ chloroplastic OS=Sorghum bicolor OX=4558 GN=SORBI_3009G234600 PE=3 SV=1	28021	5050.25	3	12.0755
A0A4U5MPU1	A0A4U5MPU1_POPAL	Chlorophyll a-b binding protein_ chloroplastic OS=Populus alba OX=43335 GN=D5086_0000306290 PE=3 SV=1	24738	5010.63	3	12.5541
A0A1J3JVA7	A0A1J3JVA7_NOCCA	Chlorophyll a-b binding protein_ chloroplastic (Fragment) OS=Noccaea caerulescens OX=107243 GN=MP_TR10088_c2_g1_i1_g.30461 PE=3 SV=1	13405	4771.8	3	32.5397
A0A3L6DN77	A0A3L6DN77_MAIZE	Chlorophyll a-b binding protein_ chloroplastic OS=Zea mays OX=4577 GN=CAB-M9_0 PE=3 SV=1	28003	4604.99	3	12.0755
A0A5N6QCP9	A0A5N6QCP9_9ROSI	Chlorophyll a-b binding protein_ chloroplastic OS=Carpinus fangiana OX=176857 GN=FH972_000979 PE=3 SV=1	28035	4587	3	11.7424
A0A2Z7D010	A0A2Z7D010_9LAMI	Chlorophyll a-b binding protein_ chloroplastic OS=Dorcoceras hygrometricum OX=472368 GN=F511_39467 PE=3 SV=1	27898	4494.5	3	10.9848
A0A6S7MRQ6	A0A6S7MRQ6_LACSI	Chlorophyll a-b binding protein_ chloroplastic OS=Lactuca saligna OX=75948 GN=LSAL_LOCUS18769 PE=3 SV=1	28065	4463.35	3	10.9434
A0A5C7GU47	A0A5C7GU47_9ROSI	Chlorophyll a-b binding protein_ chloroplastic OS=Acer yangbiense OX=1000413 GN=EZV62_027146 PE=3 SV=1	53268	4438.82	3	7.332
A0A482CJ05	A0A482CJ05_SELRE	Photosystem I P700 chlorophyll a apoprotein A2 OS=Selaginella remotifolia OX=137170 GN=psaB PE=3 SV=1	81652	4097.12	3	6.267
A0A1Z9TLZ4	A0A1Z9TLZ4_9BACT	Photosystem I OS=bacterium TMED277 OX=1986659 GN=CBE37_03820 PE=3 SV=1	81864	4087.18	3	4.3597
A0A5J9V5Q1	A0A5J9V5Q1_9POAL	Chlorophyll a-b binding protein_ chloroplastic (Fragment) OS=Eragrostis curvula OX=38414 GN=EJB05_23143 PE=3 SV=1	31073	3153.69	3	12.4579
A0A2H4MR15	A0A2H4MR15_9FLOR	Photosystem I (Fragment) OS=Kumanoa louisianae OX=1196391 GN=psaB PE=3 SV=1	45371	2982.67	3	9.375
K4EKS0	K4EKS0_9CHLO	Photosystem I (Fragment) OS=Atractomorpha echinata OX=52677 GN=psaB PE=3 SV=1	63467	2978.31	3	8.885
A0A0F6YT71	A0A0F6YT71_9STRA	Photosystem I (Fragment) OS=Ellerbeckia sp. HK398 OX=1631166 GN=psaB PE=3 SV=1	70355	2950.08	3	8.8748
A0A0A1EN08	A0A0A1EN08_9STRA	Photosystem I (Fragment) OS=Anomoeoneis sculpta OX=1574427 GN=psaB PE=3 SV=1	70632	2944.24	3	6.7823
A0A6V2MFN6	A0A6V2MFN6_9STRA	Uncharacterized protein (Fragment) OS=Proboscia alata OX=216777 GN=PALA00355_LOCUS41388 PE=3 SV=1	11338	2853.17	3	15.1515
A0A5P1EV62	A0A5P1EV62_ASPOF	Uncharacterized protein OS=Asparagus officinalis OX=4686 GN=A4U43_C05F18730 PE=3 SV=1	81731	2769.71	3	5.6452
A0A199VDQ2	A0A199VDQ2_ANACO	Chlorophyll a-b binding protein_ chloroplastic OS=Ananas comosus OX=4615 GN=LOC109717304 PE=3 SV=1	28402	2680.45	3	12.963
A0A4Y7I4U8	A0A4Y7I4U8_PAPSO	Chlorophyll a-b binding protein_ chloroplastic OS=Papaver somniferum OX=3469 GN=C5167_036841 PE=3 SV=1	88150	2502.36	3	3.1172
K3Y9L3	K3Y9L3_SETIT	Chlorophyll a-b binding protein_ chloroplastic OS=Setaria italica OX=4555 GN=101767264 PE=3 SV=1	26968	2218.36	3	14.6825
A0A5A7UR11	A0A5A7UR11_CUCME	Multifunctional fusion protein OS=Cucumis melo var. makuwa OX=1194695 GN=E6C27_scaffold319G00380 PE=3 SV=1	56419	1829.52	3	5.0485
A0A6T7Y4R7	A0A6T7Y4R7_9CHLO	Photosystem I P700 chlorophyll a apoprotein A1 OS=Pyramimonas obovata OX=1411642 GN=POBO1169_LOCUS14642 PE=3 SV=1	84223	1787.15	3	3.4667
A0A6L2JHH3	A0A6L2JHH3_TANCI	Photosystem I P700 apoprotein A2_ chloroplastic OS=Tanacetum cinerariifolium OX=118510 GN=Tci_008441 PE=4 SV=1	101506	1500.41	3	3.7569
A0A3G5CUP2	A0A3G5CUP2_9MONI	Photosystem I P700 chlorophyll a apoprotein A2 OS=Vittaria appalachiana OX=57323 GN=psaB PE=3 SV=1	82026	1160.1	3	5.1771
A0A6J1AW28	A0A6J1AW28_9ROSI	photosystem I reaction center subunit II_ chloroplastic-like OS=Herrania umbratica OX=108875 GN=LOC110421796 PE=3 SV=1	23162	1012.43	3	8.0952
A0A6L5B7P7	A0A6L5B7P7_APIGR	Chlorophyll a-b binding protein_ chloroplastic OS=Apium graveolens OX=4045 GN=AG4045_003892 PE=3 SV=1	74306	1000.77	3	2.9326
F1KC30	F1KC30_HELAN	Photosystem II protein D1 OS=Helianthus annuus OX=4232 GN=psbA PE=3 SV=1	38925	984.351	3	8.2153
A0A6P5ZZS2	A0A6P5ZZS2_DURZI	photosystem I reaction center subunit II_ chloroplastic-like OS=Durio zibethinus OX=66656 GN=LOC111305203 PE=3 SV=1	30654	950.633	3	6.0932
D7L7P4	D7L7P4_ARALL	Chlorophyll a-b binding protein_ chloroplastic OS=Arabidopsis lyrata subsp. lyrata OX=81972 GN=ARALYDRAFT_478197 PE=3 SV=1	31070	840.651	3	12.892
A0A5C0F3S4	A0A5C0F3S4_EPHSI	Photosystem I P700 chlorophyll a apoprotein A1 OS=Ephedra sinica OX=33152 GN=psaA PE=3 SV=1	83631	738.842	3	3.6
A0A1V5AW13	A0A1V5AW13_9EURY	Photosystem I assembly protein Ycf3 OS=Methanosaeta sp. PtaU1.Bin112 OX=1811689 GN=A4E49_02678 PE=4 SV=1	136887	125.195	3	0.5659
A0A4D9BAR4	A0A4D9BAR4_SALSN	Chlorophyll a-b binding protein_ chloroplastic OS=Salvia splendens OX=180675 GN=LHCB1 PE=3 SV=1	28565	4452.06	2	5.9259
A0A5A7QSX0	A0A5A7QSX0_STRAF	Photosystem I reaction center subunit VI OS=Striga asiatica OX=4170 GN=STAS_25499 PE=3 SV=1	15141	2951.38	2	18.0556
A0A699JI28	A0A699JI28_TANCI	Chlorophyll a-b binding protein_ chloroplastic (Fragment) OS=Tanacetum cinerariifolium OX=118510 GN=Tci_606062 PE=3 SV=1	30578	2706.92	2	6.9686
A0A172W3W9	A0A172W3W9_HELAN	Cytochrome b559 subunit alpha OS=Helianthus annuus OX=4232 GN=psbE PE=3 SV=1	9407	2689.16	2	26.506
A0A446UJ48	A0A446UJ48_TRITD	Chlorophyll a-b binding protein_ chloroplastic OS=Triticum turgidum subsp. durum OX=4567 GN=TRITD_5Bv1G183550 PE=3 SV=1	29757	2610.21	2	7.1429
A0A0V0HFL7	A0A0V0HFL7_SOLCH	Chlorophyll a-b binding protein_ chloroplastic OS=Solanum chacoense OX=4108 PE=3 SV=1	29270	2577.32	2	5.8182
Q40185	Q40185_LEMGI	Chlorophyll a-b binding protein_ chloroplastic OS=Lemna gibba OX=4470 PE=3 SV=1	28071	2568.15	2	7.8947
A0A4V4HAD3	A0A4V4HAD3_MUSBA	Chlorophyll a-b binding protein_ chloroplastic OS=Musa balbisiana OX=52838 GN=C4D60_Mb04t39570 PE=3 SV=1	46904	2550.26	2	5.6471
A0A446JAI2	A0A446JAI2_TRITD	Chlorophyll a-b binding protein_ chloroplastic OS=Triticum turgidum subsp. durum OX=4567 GN=TRITD_1Av1G206530 PE=3 SV=1	24479	2546.34	2	9.9138
A0A0D9V525	A0A0D9V525_9ORYZ	Chlorophyll a-b binding protein_ chloroplastic OS=Leersia perrieri OX=77586 PE=3 SV=1	27582	2539.66	2	9.1954
A0A2C9WN48	A0A2C9WN48_MANES	Chlorophyll a-b binding protein_ chloroplastic OS=Manihot esculenta OX=3983 GN=MANES_01G175600 PE=3 SV=1	28585	2522.35	2	6.0377
A0A059PZQ4	A0A059PZQ4_9POAL	Chlorophyll a-b binding protein_ chloroplastic OS=Saccharum hybrid cultivar R570 OX=131158 GN=SHCRBa_028_H13_R_380 PE=3 SV=1	28180	2050.95	2	17.6923
A0A2Z7ANE7	A0A2Z7ANE7_9LAMI	Chlorophyll a-b binding protein_ chloroplastic OS=Dorcoceras hygrometricum OX=472368 GN=F511_02206 PE=3 SV=1	27550	2018.28	2	6.8
A9PGU8	A9PGU8_POPTR	Chlorophyll a-b binding protein_ chloroplastic OS=Populus trichocarpa OX=3694 PE=2 SV=1	28996	1914.8	2	17.4721
A0A2G3CM64	A0A2G3CM64_CAPCH	Photosystem I chlorophyll a apoprotein A1 OS=Capsicum chinense OX=80379 GN=BC332_10918 PE=4 SV=1	14531	1694.61	2	18.254
A0A5D3CWU8	A0A5D3CWU8_CUCME	Chlorophyll a-b binding protein_ chloroplastic OS=Cucumis melo var. makuwa OX=1194695 GN=E5676_scaffold35G002270 PE=3 SV=1	36103	1391.04	2	12.0344
A0A068U6P1	A0A068U6P1_COFCA	PSI subunit V OS=Coffea canephora OX=49390 GN=GSCOC_T00016506001 PE=3 SV=1	23234	1316.47	2	14.1553
A0A6P0LMJ6	A0A6P0LMJ6_9CYAN	Photosystem I P700 chlorophyll a apoprotein OS=Moorea sp. SIO3G5 OX=2607837 GN=F6K56_00485 PE=3 SV=1	163519	1139.98	2	1.7651
A9U226	A9U226_PHYPA	Chlorophyll a-b binding protein_ chloroplastic (Fragment) OS=Physcomitrium patens OX=3218 GN=PHYPADRAFT_154531 PE=3 SV=1	24478	1076.53	2	13.8393
A0A2G3AVT2	A0A2G3AVT2_CAPCH	Photosystem I chlorophyll a apoprotein A1 OS=Capsicum chinense OX=80379 GN=BC332_32732 PE=3 SV=1	92746	1030.51	2	1.8072
A0A3L6EZK4	A0A3L6EZK4_MAIZE	Chlorophyll a-b binding protein_ chloroplastic OS=Zea mays OX=4577 GN=LHCB5_0 PE=3 SV=1	30164	1003.65	2	11.6608
A0A2G3AVS3	A0A2G3AVS3_CAPCH	Photosystem I chlorophyll a apoprotein A2 OS=Capsicum chinense OX=80379 GN=BC332_32722 PE=4 SV=1	73628	1002.96	2	3.1818
A0A0K9P8U9	A0A0K9P8U9_ZOSMR	Chlorophyll a-b binding protein_ chloroplastic OS=Zostera marina OX=29655 GN=ZOSMA_31G00760 PE=3 SV=1	29708	843.828	2	8.3032
A0A1B6Q1J7	A0A1B6Q1J7_SORBI	PSI subunit V OS=Sorghum bicolor OX=4558 GN=SORBI_3003G052500 PE=3 SV=1	22487	802.904	2	8.0569
A0A3L6R2B0	A0A3L6R2B0_PANMI	Chlorophyll a-b binding protein_ chloroplastic OS=Panicum miliaceum OX=4540 GN=C2845_PM08G24670 PE=3 SV=1	27580	769.072	2	11.1111
A0A2Z4MAJ4	A0A2Z4MAJ4_9CHLO	Photosystem I P700 chlorophyll a apoprotein A1 OS=Scotinosphaera sp. NIES-154 OX=2249731 GN=psaA PE=3 SV=1	83521	714.887	2	1.8543
A0A2G3B988	A0A2G3B988_CAPCH	Photosystem I P700 chlorophyll a apoprotein A1 OS=Capsicum chinense OX=80379 GN=BC332_28280 PE=3 SV=1	33658	695.402	2	8.3056
A0A2U8GHS1	A0A2U8GHS1_9CHLO	Photosystem I P700 chlorophyll a apoprotein A1 OS=Lacunastrum gracillimum OX=427913 GN=psaA PE=3 SV=1	83130	683.582	2	1.8642
A0A516ZAH9	A0A516ZAH9_9STRA	Photosystem I P700 chlorophyll a apoprotein A1 OS=Pseudopedinella elastica OX=35684 GN=psaA PE=3 SV=1	83450	681.543	2	1.8617
A0A6V0D9X3	A0A6V0D9X3_9STRA	Photosystem I P700 chlorophyll a apoprotein A1 (Fragment) OS=Pseudo-nitzschia australis OX=44445 GN=PAUS00366_LOCUS22237 PE=3 SV=1	82909	670.534	2	1.8817
A0A5N6N998	A0A5N6N998_9ASTR	Photosystem I OS=Mikania micrantha OX=192012 GN=E3N88_26449 PE=3 SV=1	46709	669.037	2	3.2407
A0A2E4TSZ0	A0A2E4TSZ0_9EURY	Photosystem I P700 chlorophyll a apoprotein A1 OS=Euryarchaeota archaeon OX=2026739 GN=psaA PE=3 SV=1	83226	666.803	2	1.8617
A0A0H5B5U3	A0A0H5B5U3_9PHAE	Photosystem I P700 chlorophyll a apoprotein A1 (Fragment) OS=Syringoderma abyssicola OX=217214 GN=psaA PE=3 SV=1	70728	662.309	2	2.1978
K8GD09	K8GD09_9CYAN	Photosystem I P700 chlorophyll a apoprotein A1 OS=Oscillatoriales cyanobacterium C42_A2020_001 OX=864702 GN=psaA PE=3 SV=1	86890	650.592	2	1.788
A0A173G046	A0A173G046_GASCM	Photosystem I P700 chlorophyll a apoprotein A1 OS=Gastroclonium compressum OX=1852973 GN=psaA PE=3 SV=1	83630	644.064	2	1.8617
A0A3G3LL90	A0A3G3LL90_9EUGL	Photosystem I P700 chlorophyll a apoprotein A1 OS=Discoplastis spathirhyncha OX=215771 GN=psaA PE=3 SV=1	83875	621.015	2	1.8642
A0A2W1JMN2	A0A2W1JMN2_9CYAN	Photosystem I P700 chlorophyll a apoprotein A1 OS=Acaryochloris sp. RCC1774 OX=1764569 GN=psaA PE=3 SV=1	81642	586.067	2	2.1505
B7K5Y2	PSAA_RIPO1	Photosystem I P700 chlorophyll a apoprotein A1 OS=Rippkaea orientalis (strain PCC 8801) OX=41431 GN=psaA PE=3 SV=1	82851	583.338	2	2.122
A0A6L2LU21	A0A6L2LU21_TANCI	Photosystem I P700 chlorophyll a apoprotein A1_ chloroplastic OS=Tanacetum cinerariifolium OX=118510 GN=Tci_035613 PE=4 SV=1	136258	550.008	2	1.904
A0A1U7HEI3	A0A1U7HEI3_9CYAN	Photosystem I P700 chlorophyll a apoprotein A1 OS=Hydrococcus rivularis NIES-593 OX=1921803 GN=psaA PE=3 SV=1	82993	546.26	2	2.1362
A0A445L180	A0A445L180_GLYSO	Chlorophyll a-b binding protein_ chloroplastic OS=Glycine soja OX=3848 GN=D0Y65_009969 PE=3 SV=1	31456	460.168	2	5.6338
A0A344V626	A0A344V626_9FLOR	Photosystem I P700 chlorophyll a apoprotein A1 OS=Gracilariopsis heteroclada OX=172978 GN=psaA PE=3 SV=1	84082	413.209	2	2.7851
A0A4V3WMU6	A0A4V3WMU6_CAMSI	Photosystem I assembly protein Ycf4 OS=Camellia sinensis var. sinensis OX=542762 GN=TEA_024123 PE=3 SV=1	95909	371.757	2	2.4852
A0A0E0LV71	A0A0E0LV71_ORYPU	Chlorophyll a-b binding protein_ chloroplastic OS=Oryza punctata OX=4537 PE=3 SV=1	26952	352.97	2	9.0164
A0A1Z4LA07	A0A1Z4LA07_NOSLI	Photosystem I P700 chlorophyll a apoprotein A2 OS=Nostoc linckia NIES-25 OX=1091006 GN=psaB PE=3 SV=1	83815	318.502	2	4.717
A0A0A7M1C3	A0A0A7M1C3_9STRA	Photosystem I P700 apoprotein A2 (Fragment) OS=Rhizochromulina sp. MJW-2014 OX=1582283 GN=psaB PE=4 SV=1	40120	25.1493	2	6.5041

## Sheet: PSI-mc4 UniProtKB_maize
Accession	Entry	Description	mW (Da)	PLGS Score	Peptides	Coverage (%)
B4FWG2	B4FWG2_MAIZE	Photosynthetic NDH subunit of subcomplex B 2 chloroplastic OS=Zea mays OX=4577 GN=ZEAMMB73_Zm00001d048422 PE=2 SV=1	37902	15227.5	17	64.507
A0A317YLK7	A0A317YLK7_MAIZE	Photosynthetic NDH subunit of subcomplex B 2_ chloroplastic OS=Zea mays OX=4577 GN=Zm00014a_030671 PE=4 SV=1	37217	16260	13	56.2857
A0A3L6GBC8	A0A3L6GBC8_MAIZE	Photosynthetic NDH subunit of subcomplex B 1_ chloroplastic OS=Zea mays OX=4577 GN=PNSB1_0 PE=4 SV=1	51403	4528.62	13	39.485
A0A5P8KLF2	A0A5P8KLF2_MAIZE	NAD(P)H-quinone oxidoreductase subunit 5_ chloroplastic OS=Zea mays OX=4577 GN=ndhF PE=3 SV=1	82950	2076.95	13	13.2791
K7TV49	K7TV49_MAIZE	Photosynthetic NDH subunit of subcomplex B 1 chloroplastic OS=Zea mays OX=4577 GN=103653300 PE=4 SV=1	51972	3064.75	12	34.1826
A0A5P8KM09	A0A5P8KM09_MAIZE	NAD(P)H-quinone oxidoreductase chain 4_ chloroplastic OS=Zea mays OX=4577 GN=ndhD PE=3 SV=1	56316	984.576	5	8
A0A3L6FDN2	A0A3L6FDN2_MAIZE	Photosynthetic NDH subunit of subcomplex B 5_ chloroplastic OS=Zea mays OX=4577 GN=Zm00014a_020346 PE=4 SV=1	25605	7130.71	4	27.5109
B4FAW3	B4FAW3_MAIZE	Photosystem I reaction center subunit II OS=Zea mays OX=4577 GN=100191984 PE=1 SV=1	21563	18721.8	14	69.8492
A0A1D6GF65	A0A1D6GF65_MAIZE	Photosystem I subunit d1 OS=Zea mays OX=4577 GN=ZEAMMB73_Zm00001d013039 PE=3 SV=1	25263	20384.5	11	42.3729
A0A096RAV0	A0A096RAV0_MAIZE	PSI-F OS=Zea mays OX=4577 GN=103625835 PE=3 SV=1	24487	6959.85	8	34.9138
A0A3B6UD72	A0A3B6UD72_MAIZE	Photosystem I P700 chlorophyll a apoprotein A1 OS=Zea mays OX=4577 PE=3 SV=1	83055	1567.56	8	8.1333
A0A5P8KLV9	A0A5P8KLV9_MAIZE	Photosystem I P700 chlorophyll a apoprotein A2 OS=Zea mays OX=4577 GN=psaB PE=3 SV=1	82517	1866.08	7	8.7193
A0A3L6E4J8	A0A3L6E4J8_MAIZE	Photosystem I reaction center subunit IV_ chloroplastic OS=Zea mays OX=4577 GN=PSAE_1 PE=3 SV=1	14427	4824.65	5	62.5
A0A3L6G144	A0A3L6G144_MAIZE	Photosystem I reaction center subunit IV_ chloroplastic OS=Zea mays OX=4577 GN=PSAE_0 PE=3 SV=1	14824	5929.41	4	48.2014
B6U534	B6U534_MAIZE	PSI-G OS=Zea mays OX=4577 GN=100285458 PE=1 SV=1	15304	1368.36	4	4.8276
B4G1K9	B4G1K9_MAIZE	PSI-G OS=Zea mays OX=4577 GN=100284847 PE=2 SV=1	15266	1172.82	4	4.9296
A0A5P8KLH3	A0A5P8KLH3_MAIZE	Photosystem I iron-sulfur center OS=Zea mays OX=4577 GN=psaC PE=3 SV=1	8893	6269	3	43.2099
A0A3L6DL54	A0A3L6DL54_MAIZE	PSI subunit V OS=Zea mays OX=4577 GN=PSAL_1 PE=3 SV=1	22240	2608.54	3	10
A0A3L6E041	A0A3L6E041_MAIZE	PSI-K OS=Zea mays OX=4577 GN=PSAK PE=3 SV=1	13595	3696.68	2	14.1791
A0A3L6D9R0	A0A3L6D9R0_MAIZE	Chlorophyll a-b binding protein_ chloroplastic OS=Zea mays OX=4577 GN=CAB8 PE=3 SV=1	28965	6255.67	11	47.191
B6TFG6	B6TFG6_MAIZE	Uncharacterized protein OS=Zea mays OX=4577 PE=2 SV=1	20501	4664.74	7	35.3591
P05494	ATPAM_MAIZE	ATP synthase subunit alpha_ mitochondrial OS=Zea mays OX=4577 GN=ATPA PE=3 SV=1	55145	1203.72	4	7.6772
A0A1X7YHJ3	A0A1X7YHJ3_MAIZE	Uncharacterized protein OS=Zea mays OX=4577 PE=4 SV=1	46676	997.808	4	10.4762
K7TWD9	K7TWD9_MAIZE	Chlorophyll a-b binding protein_ chloroplastic OS=Zea mays OX=4577 GN=100280410 PE=3 SV=1	26646	4674.68	3	12.7049
A0A1X7YHF7	A0A1X7YHF7_MAIZE	Photosystem II D2 protein OS=Zea mays OX=4577 GN=psbD PE=3 SV=1	39533	2694.63	3	9.0652
A0A5P8KL92	A0A5P8KL92_MAIZE	Photosystem II CP43 reaction center protein OS=Zea mays OX=4577 GN=psbC PE=3 SV=1	53175	779.67	3	6.8323
A0A5P8KLD2	A0A5P8KLD2_MAIZE	Cytochrome b559 subunit alpha OS=Zea mays OX=4577 GN=psbE PE=3 SV=1	9438	1314.48	2	25.3012
A0A1X7YHG9	A0A1X7YHG9_MAIZE	ATP synthase subunit alpha_ chloroplastic OS=Zea mays OX=4577 GN=100280996 PE=3 SV=1	55656	796.27	2	4.142
A0A1X7YHF8	A0A1X7YHF8_MAIZE	Multifunctional fusion protein OS=Zea mays OX=4577 GN=100280996 PE=3 SV=1	265097	663.021	2	0.8948

## Sheet: PSI-mc4 UniProtKB_PSI-NDH
Accession	Entry	Description	mW (Da)	PLGS Score	Peptides	Coverage (%)
A0A3L6GBC8	A0A3L6GBC8_MAIZE	Photosynthetic NDH subunit of subcomplex B 1_ chloroplastic OS=Zea mays OX=4577 GN=PNSB1_0 PE=4 SV=1	51403	1605.31	9	26.3948
A0A2K9RJL7	A0A2K9RJL7_LAMAB	Photosystem I P700 chlorophyll a apoprotein A2 OS=Lamium album OX=53159 GN=psaB PE=3 SV=1	82342	8607.91	5	9.8093
A0A513U1H3	A0A513U1H3_9LILI	Photosystem I P700 chlorophyll a apoprotein A2 OS=Sagittaria trifolia OX=63789 GN=psaB PE=3 SV=1	82157	3161.44	5	10.218
A0A096RAV0	A0A096RAV0_MAIZE	PSI-F OS=Zea mays OX=4577 GN=103625835 PE=3 SV=1	24487	1573.06	5	21.5517
D5MAH6	D5MAH6_PEA	Photosystem I P700 chlorophyll a apoprotein A2 OS=Pisum sativum OX=3888 GN=psaB PE=3 SV=1	82360	8949.58	4	6.9482
A0A385KE10	A0A385KE10_9EMBR	Photosystem I iron-sulfur center OS=Leiosporoceros dussii OX=263836 GN=psaC PE=3 SV=1	8829	1585.54	2	35.8025
Q9S7H1	PSAD1_ARATH	Photosystem I reaction center subunit II-1_ chloroplastic OS=Arabidopsis thaliana OX=3702 GN=psaD1 PE=1 SV=1	22583	1112.67	2	8.1731
A0A1E5VC13	A0A1E5VC13_9POAL	Photosynthetic NDH subunit of subcomplex B 1_ chloroplastic OS=Dichanthelium oligosanthes OX=888268 GN=BAE44_0016293 PE=4 SV=1	52278	905.208	6	16.9133
A0A1Y3BXV2	A0A1Y3BXV2_HELAN	Multifunctional fusion protein OS=Helianthus annuus OX=4232 GN=ycf3 PE=3 SV=1	182433	2313.32	6	4.8466
A0A6C0N8M3	A0A6C0N8M3_9LAMI	Photosystem I P700 chlorophyll a apoprotein A2 OS=Incarvillea arguta OX=291310 GN=psaB PE=3 SV=1	82783	8601.84	5	9.7561
A0A3B6CD48	A0A3B6CD48_WHEAT	Photosystem I OS=Triticum aestivum OX=4565 PE=3 SV=1	82685	8593.66	5	9.9455
A0A6J5WW90	A0A6J5WW90_PRUAR	Photosystem I P700 chlorophyll a apoprotein A1 OS=Prunus armeniaca OX=36596 GN=ORAREDHAP_LOCUS24049 PE=3 SV=1	162222	8576.55	5	4
A0A2G2VB97	A0A2G2VB97_CAPBA	Photosystem I P700 chlorophyll a apoprotein A1 OS=Capsicum baccatum OX=33114 GN=CQW23_30154 PE=3 SV=1	72265	1755.64	5	8.1413
A0A3S6PTP5	A0A3S6PTP5_9APIA	Photosystem I P700 chlorophyll a apoprotein A2 OS=Prangos lipskyi OX=1585705 GN=psaB PE=3 SV=1	82429	8611.27	5	10.8992
A0A2G2V090	A0A2G2V090_CAPBA	Photosystem I OS=Capsicum baccatum OX=33114 GN=CQW23_33973 PE=3 SV=1	63536	8714.23	4	8.6957
A0A2D6Y7Q7	A0A2D6Y7Q7_9SYNE	Photosystem I P700 chlorophyll a apoprotein A2 OS=Synechococcus sp. ARS1019 OX=2024878 GN=psaB PE=3 SV=1	81426	8154.75	4	8.1855
A0A2G2YTN3	A0A2G2YTN3_CAPAN	Photosystem I OS=Capsicum annuum OX=4072 GN=T459_23905 PE=3 SV=1	73206	8134.05	4	8.067
A0A4Y6I4D2	A0A4Y6I4D2_9LAMI	Photosystem I P700 apoprotein A2 OS=Teucrium mascatense OX=2172029 GN=psaB PE=4 SV=1	85173	6996.15	4	5.1771
A0A172W3U6	A0A172W3U6_HELAN	Photosystem II D2 protein OS=Helianthus annuus OX=4232 GN=psbD PE=3 SV=1	39509	4526.33	4	10.7649
A0A5Q4EAD5	A0A5Q4EAD5_9CYAN	Photosystem I P700 chlorophyll a apoprotein A2 OS=Leptolyngbya sp. DLM2.Bin27 OX=2480213 GN=psaB PE=3 SV=1	83164	2105.72	4	6.8641
A0A1C8XS38	A0A1C8XS38_9FLOR	Photosystem I P700 chlorophyll a apoprotein A2 OS=Dasya binghamiae OX=1896963 GN=psaB PE=3 SV=1	82449	2091.21	4	6.9388
A0A2Z4MA71	A0A2Z4MA71_9CHLO	Photosystem I P700 chlorophyll a apoprotein A2 OS=Halochlorococcum sp. NIES-1838 OX=2249730 GN=psaB PE=3 SV=1	81704	2053.28	4	7.7551
A0A2G3BYP4	A0A2G3BYP4_CAPCH	Photosystem I P700 chlorophyll a apoprotein A1 OS=Capsicum chinense OX=80379 GN=BC332_18536 PE=3 SV=1	170077	547.732	4	2.9354
K9ZV65	K9ZV65_9STRA	Photosystem I P700 chlorophyll a apoprotein A2 OS=Nannochloropsis gaditana OX=72520 GN=psaB PE=3 SV=1	82789	2048.45	3	5.2917
A0A6B9TMK1	A0A6B9TMK1_SARFS	Photosystem I P700 chlorophyll a apoprotein A2 OS=Sargassum fusiforme OX=590727 GN=psaB PE=3 SV=1	82639	2038.91	3	5.3134
A0A446PLP6	A0A446PLP6_TRITD	Photosystem I OS=Triticum turgidum subsp. durum OX=4567 GN=TRITD_3Bv1G076350 PE=3 SV=1	30534	2035.2	3	14.5522
U3SWS1	U3SWS1_AKKLU	Photosystem I (Fragment) OS=Akkesiphycus lubricum OX=3022 GN=psaB PE=3 SV=1	61731	1651.93	3	8.0935
A0A5Q0UVR1	A0A5Q0UVR1_9FABA	Photosystem I (Fragment) OS=Entada rheedei OX=204974 GN=psaB PE=3 SV=1	53961	1641.85	3	8.7318
A3IYL0	A3IYL0_9CHRO	Photosystem I P700 chlorophyll a apoprotein A2 OS=Crocosphaera chwakensis CCY0110 OX=391612 GN=psaB PE=3 SV=1	82483	2055.81	3	5.2917
A0A2U9NT65	A0A2U9NT65_9STRA	Photosystem I P700 chlorophyll a apoprotein A2 OS=Astrosyne radiata OX=1158023 GN=psaB PE=3 SV=1	82924	1852.74	2	5.8583
A0A0D3EEW2	A0A0D3EEW2_BRAOL	Photosystem I OS=Brassica oleracea var. oleracea OX=109376 PE=3 SV=1	50825	1636.53	2	5.9211
B2LBE5	B2LBE5_9ASPA	Photosystem I (Fragment) OS=Cleistes bella OX=511773 GN=psaB PE=3 SV=1	60855	1633.63	2	4.9002
A0A1C9CCP3	A0A1C9CCP3_9RHOD	Photosystem I P700 chlorophyll a apoprotein A2 OS=Bangiopsis subsimplex OX=139980 GN=psaB PE=3 SV=1	82003	1633.47	2	3.6785
A0A7G2DN75	A0A7G2DN75_ARATH	Pre-mRNA-splicing factor 18 OS=Arabidopsis thaliana OX=3702 GN=AT9943_LOCUS193 PE=3 SV=1	71194	1112.9	2	2.6856
A0A0U3MVR0	A0A0U3MVR0_9LAMI	Chlorophyll a-b binding protein_ chloroplastic (Fragment) OS=Oxera glandulosa OX=1775651 GN=oxer1 PE=3 SV=1	19887	1050.23	2	10.3261
Q40434	Q40434_NICSY	PSI-D1 OS=Nicotiana sylvestris OX=4096 GN=psaDb PE=3 SV=1	23441	942.588	2	7.9439
A0A6P0LMJ6	A0A6P0LMJ6_9CYAN	Photosystem I P700 chlorophyll a apoprotein OS=Moorea sp. SIO3G5 OX=2607837 GN=F6K56_00485 PE=3 SV=1	163519	474.49	2	1.7651
A0A4V6A9C2	A0A4V6A9C2_POPAL	Photosystem I P700 chlorophyll a apoprotein A1 OS=Populus alba OX=43335 GN=D5086_0000138750 PE=4 SV=1	53835	140.763	2	3.9501
A0A7G5VU46	A0A7G5VU46_9ERIC	Photosystem I P700 apoprotein A2 OS=Actinidia setosa OX=64481 GN=psaB PE=4 SV=1	46349	6533.86	2	5.3269

## Sheet: NDH UniProtKB_maize
Accession	Entry	Description	mW (Da)	PLGS Score	Peptides	Coverage (%)
A0A5P8KLE9	A0A5P8KLE9_MAIZE	NAD(P)H-quinone oxidoreductase subunit H_ chloroplastic OS=Zea mays OX=4577 GN=ndhH PE=3 SV=1	45629	7473.84	22	47.5827
A0A5P8KLA0	A0A5P8KLA0_MAIZE	NAD(P)H-quinone oxidoreductase subunit J_ chloroplastic OS=Zea mays OX=4577 GN=ndhJ PE=3 SV=1	18657	18907.4	12	76.1006
P25706	NU1C_MAIZE	NAD(P)H-quinone oxidoreductase subunit 1_ chloroplastic OS=Zea mays OX=4577 GN=ndhA PE=2 SV=3	40485	5854.41	12	31.2155
A0A5P8KLE6	A0A5P8KLE6_MAIZE	NAD(P)H-quinone oxidoreductase subunit I_ chloroplastic OS=Zea mays OX=4577 GN=ndhI PE=3 SV=1	21143	15901.1	11	60
A0A3L6FA99	A0A3L6FA99_MAIZE	NAD(P)H-quinone oxidoreductase subunit N_ chloroplastic OS=Zea mays OX=4577 GN=ndhN_1 PE=4 SV=1	23024	9569.76	11	55.2885
B4FRX4	B4FRX4_MAIZE	NAD(P)H dehydrogenase subunit M OS=Zea mays OX=4577 GN=ZEAMMB73_Zm00001d002815 PE=2 SV=1	23964	6239.16	11	39.0476
A0A1D6HBD7	A0A1D6HBD7_MAIZE	Photosynthetic NDH subunit of lumenal location 2 chloroplastic OS=Zea mays OX=4577 GN=ZEAMMB73_Zm00001d016943 PE=3 SV=1	24200	15442.8	10	42.0091
A0A3L6FR89	A0A3L6FR89_MAIZE	NAD(P)H dehydrogenase subunit M OS=Zea mays OX=4577 GN=ndhM PE=3 SV=1	23951	4001.19	10	39.0476
A0A5P8KLC5	A0A5P8KLC5_MAIZE	NAD(P)H-quinone oxidoreductase subunit K_ chloroplastic OS=Zea mays OX=4577 GN=ndhK PE=3 SV=1	27902	5594.91	9	29.8387
K7TFI4	K7TFI4_MAIZE	NAD(P)H-quinone oxidoreductase subunit U chloroplastic OS=Zea mays OX=4577 GN=103640914 PE=4 SV=1	25323	3688.28	9	45.1477
A0A1D6JYG6	A0A1D6JYG6_MAIZE	Photosynthetic NDH subunit of lumenal location 1 chloroplastic OS=Zea mays OX=4577 GN=ZEAMMB73_Zm00001d028670 PE=4 SV=1	25683	6759.14	7	27.4678
A0A3L6DTN1	A0A3L6DTN1_MAIZE	NAD(P)H-quinone oxidoreductase subunit O_ chloroplastic OS=Zea mays OX=4577 GN=ndhO PE=4 SV=1	16595	3295.9	5	28
P0CD58	NU2C1_MAIZE	NAD(P)H-quinone oxidoreductase subunit 2 A_ chloroplastic OS=Zea mays OX=4577 GN=ndhB1 PE=2 SV=1	56966	1363.03	3	5.098
A0A1D6GF65	A0A1D6GF65_MAIZE	Photosystem I subunit d1 OS=Zea mays OX=4577 GN=ZEAMMB73_Zm00001d013039 PE=3 SV=1	25263	5497.64	9	33.8983
A0A096RAV0	A0A096RAV0_MAIZE	PSI-F OS=Zea mays OX=4577 GN=103625835 PE=3 SV=1	24487	1765.22	3	15.9483
A0A3L6D6J4	A0A3L6D6J4_MAIZE	H(+)-transporting two-sector ATPase OS=Zea mays OX=4577 GN=atpB_1 PE=3 SV=1	69970	21395.3	27	47.5078
A0A1R3NS96	A0A1R3NS96_MAIZE	ATP synthase subunit beta_ chloroplastic OS=Zea mays OX=4577 GN=atpB PE=3 SV=1	54007	19988.4	24	55.2209
A0A1X7YHF8	A0A1X7YHF8_MAIZE	Multifunctional fusion protein OS=Zea mays OX=4577 GN=100280996 PE=3 SV=1	265097	9864.77	23	9.9276
A0A1X7YHG9	A0A1X7YHG9_MAIZE	ATP synthase subunit alpha_ chloroplastic OS=Zea mays OX=4577 GN=100280996 PE=3 SV=1	55656	10276.8	21	40.4339
A0A096TUU6	A0A096TUU6_MAIZE	Ribulose bisphosphate carboxylase large chain OS=Zea mays OX=4577 PE=3 SV=1	53443	5736.73	13	28.7785
A0A3L6D5S1	A0A3L6D5S1_MAIZE	Photosystem I assembly protein Ycf4 OS=Zea mays OX=4577 GN=rbcL_2 PE=3 SV=1	83520	5396.77	13	18.8
A0A3L6E0H2	A0A3L6E0H2_MAIZE	ATP synthase subunit gamma_ chloroplastic OS=Zea mays OX=4577 GN=ATPG_3 PE=3 SV=1	39765	8707.94	10	34.2618
A0A1D6LIK1	A0A1D6LIK1_MAIZE	Peptidyl-prolyl cis-trans isomerase OS=Zea mays OX=4577 GN=ZEAMMB73_Zm00001d035761 PE=3 SV=1	26427	5808.58	10	40.239
A0A1D6PHH8	A0A1D6PHH8_MAIZE	Peptidase beta subunit OS=Zea mays OX=4577 GN=ZEAMMB73_Zm00001d048102 PE=3 SV=1	57124	3057.51	10	20.6564
A0A5P8KLA2	A0A5P8KLA2_MAIZE	ATP synthase subunit b_ chloroplastic OS=Zea mays OX=4577 GN=atpF PE=3 SV=1	21515	3158.77	9	31.9149
A0A317YIK7	A0A317YIK7_MAIZE	Putative mitochondrial-processing peptidase subunit beta_ mitochondrial OS=Zea mays OX=4577 GN=At3g02090_2 PE=3 SV=1	58356	2987.65	9	17.7358
A0A1D6EVW3	A0A1D6EVW3_MAIZE	Ribulose bisphosphate carboxylase large chain OS=Zea mays OX=4577 GN=ZEAMMB73_Zm00001d006402 PE=3 SV=1	69294	4662.72	8	13.535
B6TCE9	B6TCE9_MAIZE	Peptidyl-prolyl cis-trans isomerase OS=Zea mays OX=4577 GN=100282887 PE=2 SV=1	26201	4252.81	8	31.0484
A0A3L6G1J9	A0A3L6G1J9_MAIZE	Ribulose bisphosphate carboxylase small chain OS=Zea mays OX=4577 GN=RBCS_1 PE=3 SV=1	19078	4912.38	7	36.4706
P05348	RBS_MAIZE	Ribulose bisphosphate carboxylase small chain_ chloroplastic OS=Zea mays OX=4577 GN=RBCS PE=1 SV=1	19138	4638.75	7	37.0588
A0A5P8KLB0	A0A5P8KLB0_MAIZE	Cytochrome f OS=Zea mays OX=4577 GN=petA PE=3 SV=1	35440	1742.91	7	29.0625
B6SUJ9	B6SUJ9_MAIZE	Oxygen evolving enhancer protein 3 OS=Zea mays OX=4577 PE=2 SV=1	23388	7549.72	6	26.9767
A0A3L6EV91	A0A3L6EV91_MAIZE	Peptidylprolyl isomerase OS=Zea mays OX=4577 GN=PNSL4 PE=4 SV=1	22893	6722.73	6	29.646
C0P817	C0P817_MAIZE	Peptidylprolyl isomerase OS=Zea mays OX=4577 PE=2 SV=1	18558	4969.24	6	34.2541
B4FSZ7	B4FSZ7_MAIZE	Putative mitochondrial-processing peptidase subunit alpha-2 chloroplastic/mitochondrial OS=Zea mays OX=4577 GN=100284247 PE=2 SV=1	54060	634.894	2	3.7624

## Sheet: NDH UniProtKB_PSI-NDH
Accession	Entry	Description	mW (Da)	PLGS Score	Peptides	Coverage (%)
A0A1D6HBD7	A0A1D6HBD7_MAIZE	Photosynthetic NDH subunit of lumenal location 2 chloroplastic OS=Zea mays OX=4577 GN=ZEAMMB73_Zm00001d016943 PE=3 SV=1	24200	5481.33	17	44.7489
A0A1D6JYG6	A0A1D6JYG6_MAIZE	Photosynthetic NDH subunit of lumenal location 1 chloroplastic OS=Zea mays OX=4577 GN=ZEAMMB73_Zm00001d028670 PE=4 SV=1	25683	3133.49	8	41.2017
A0A3L6FCA2	A0A3L6FCA2_MAIZE	Photosynthetic NDH subunit of lumenal location 2_ chloroplastic OS=Zea mays OX=4577 GN=PNSL2_0 PE=3 SV=1	28180	2176.17	8	29.572
A0A317YJL6	A0A317YJL6_MAIZE	Photosystem I reaction center subunit II_ chloroplastic OS=Zea mays OX=4577 GN=psaD_1 PE=3 SV=1	21563	2832.31	8	36.1809
A0A317YEB6	A0A317YEB6_MAIZE	PSI-F OS=Zea mays OX=4577 GN=PSAF_1 PE=3 SV=1	23789	2259.07	3	16.4444
A0A4S4DHY3	A0A4S4DHY3_CAMSI	Photosystem I P700 chlorophyll a apoprotein A1 OS=Camellia sinensis var. sinensis OX=542762 GN=TEA_001227 PE=3 SV=1	190541	10803.1	18	9.3146
A0A3L6D5S1	A0A3L6D5S1_MAIZE	Photosystem I assembly protein Ycf4 OS=Zea mays OX=4577 GN=rbcL_2 PE=3 SV=1	83520	2902.61	16	20.2667
A0A2N9H1H6	A0A2N9H1H6_FAGSY	Cytochrome f OS=Fagus sylvatica OX=28930 GN=FSB_LOCUS27470 PE=3 SV=1	113801	2608.11	15	14.2996
A0A077ETC7	A0A077ETC7_HELAN	ATP synthase subunit beta OS=Helianthus annuus OX=4232 GN=atpB PE=3 SV=1	53533	2070.02	15	27.7108
A0A172W3X1	A0A172W3X1_HELAN	Ribulose bisphosphate carboxylase large chain OS=Helianthus annuus OX=4232 GN=rbcL PE=3 SV=1	53818	2020.55	11	17.732
A0A172W3V2	A0A172W3V2_HELAN	NADH-quinone oxidoreductase subunit B OS=Helianthus annuus OX=4232 GN=ndhK PE=3 SV=1	25393	1808.86	11	26.6667
A0A5J9WER5	A0A5J9WER5_9POAL	Photosystem I assembly protein Ycf4 (Fragment) OS=Eragrostis curvula OX=38414 GN=EJB05_05986 PE=3 SV=1	109278	1565.32	11	9.6473
A0A172W3U4	A0A172W3U4_HELAN	ATP synthase subunit alpha OS=Helianthus annuus OX=4232 GN=atpA PE=3 SV=1	55482	2701.63	10	18.8976
A0A4S4DSV7	A0A4S4DSV7_CAMSI	Photosystem I P700 chlorophyll a apoprotein A1 OS=Camellia sinensis var. sinensis OX=542762 GN=TEA_002319 PE=3 SV=1	145831	7924.68	8	6.2595
A0A2G2YFB0	A0A2G2YFB0_CAPAN	Photosystem I P700 chlorophyll a apoprotein A1 OS=Capsicum annuum OX=4072 GN=T459_27930 PE=3 SV=1	84478	2263.76	7	10.4302
A0A3L6EFV9	A0A3L6EFV9_MAIZE	Photosystem I P700 chlorophyll a apoprotein A1 OS=Zea mays OX=4577 GN=psaA_1 PE=3 SV=1	61384	2059.89	6	10.0539
H6SZH1	H6SZH1_9POAL	Photosystem I P700 chlorophyll a apoprotein A2 OS=Syngonanthus chrysanthus OX=939155 GN=psaB PE=3 SV=1	82431	7110.6	5	9.8093
A0A6S7KZ29	A0A6S7KZ29_LACSI	Photosystem I OS=Lactuca saligna OX=75948 GN=LSAL_LOCUS5170 PE=3 SV=1	81712	7080.71	5	8.1155
A7M965	A7M965_CUSRE	Photosystem I P700 chlorophyll a apoprotein A2 OS=Cuscuta reflexa OX=4129 GN=psaB PE=3 SV=1	82188	7071.63	5	9.8093
A0A1Z2RRB5	A0A1Z2RRB5_DIOMU	Photosystem I P700 chlorophyll a apoprotein A2 OS=Dionaea muscipula OX=4362 GN=psaB PE=3 SV=1	82419	7070.74	5	8.8556
A0A2D1PBQ0	A0A2D1PBQ0_9ASTR	Photosystem I P700 chlorophyll a apoprotein A2 OS=Codonopsis minima OX=1735385 GN=psaB PE=3 SV=1	82368	7041.83	5	8.1744
A0A172W404	A0A172W404_HELAN	NADH-quinone oxidoreductase subunit H OS=Helianthus annuus OX=4232 GN=ndhA PE=3 SV=1	40150	1911.38	5	11.8457
A0A2G3AVT2	A0A2G3AVT2_CAPCH	Photosystem I chlorophyll a apoprotein A1 OS=Capsicum chinense OX=80379 GN=BC332_32732 PE=3 SV=1	92746	1096.85	5	3.7349
A0A4Y1RG88	A0A4Y1RG88_PRUDU	9 kDa polypeptide OS=Prunus dulcis OX=3755 GN=Prudu_013827 PE=3 SV=1	128467	2172.28	4	2.2787
A0A481T2J5	A0A481T2J5_9MAGN	Photosystem I P700 chlorophyll a apoprotein A1 OS=Scurrula notothixoides OX=227902 GN=psaA PE=3 SV=1	83551	1811.93	4	5.7257
A0A6L2JSZ8	A0A6L2JSZ8_TANCI	Photosystem I P700 apoprotein A2_ chloroplastic OS=Tanacetum cinerariifolium OX=118510 GN=Tci_012179 PE=4 SV=1	96751	1636.5	4	5.1963
A0A4D6M3U4	A0A4D6M3U4_VIGUN	Photosystem I P700 chlorophyll a apoprotein A1 OS=Vigna unguiculata OX=3917 GN=DEO72_LG6g620 PE=3 SV=1	108311	1320.81	4	3.3126
A0A1Z4LXK1	A0A1Z4LXK1_9CYAN	Photosystem I P700 chlorophyll a apoprotein A2 OS=Calothrix parasitica NIES-267 OX=1973488 GN=psaB PE=3 SV=1	82852	1302.09	4	8.6486
A0A6I5R8D0	A0A6I5R8D0_9CYAN	Photosystem I P700 chlorophyll a apoprotein A2 OS=Leptolyngbya sp. SIO1E4 OX=2607768 GN=psaB PE=3 SV=1	83098	1279	4	6.6038
A0A1B0RRP9	A0A1B0RRP9_9FLOR	Photosystem I P700 chlorophyll a apoprotein A2 OS=Ceramium sungminbooi OX=1896769 GN=psaB PE=3 SV=1	82571	1255.68	4	7.4932
A0A1G4P034	A0A1G4P034_9FLOR	Photosystem I P700 chlorophyll a apoprotein A2 OS=Liagora brachyclada OX=1884665 GN=psaB PE=3 SV=1	82139	1247.02	4	6.812
A8C1A1	A8C1A1_CITSI	PSI reaction center subunit II OS=Citrus sinensis OX=2711 GN=psaDb PE=2 SV=1	22858	1150.09	4	17.8744
A0A7G2DN75	A0A7G2DN75_ARATH	Pre-mRNA-splicing factor 18 OS=Arabidopsis thaliana OX=3702 GN=AT9943_LOCUS193 PE=3 SV=1	71194	1022.95	4	3.7915
A0A2G2YFB8	A0A2G2YFB8_CAPAN	Photosystem I chlorophyll a apoprotein A2 OS=Capsicum annuum OX=4072 GN=T459_27931 PE=4 SV=1	35938	5880.86	3	9.5679
J3LTC6	J3LTC6_ORYBR	PSI-F OS=Oryza brachyantha OX=4533 PE=3 SV=1	18955	2387.98	3	30.1136
A0A220IJZ5	A0A220IJZ5_9POAL	Photosystem I P700 apoprotein A1 (Fragment) OS=Elymus stipifolius OX=120406 PE=4 SV=1	58371	1324.15	3	6.2264
A0A3P6E5Z6	A0A3P6E5Z6_BRACM	Photosystem I OS=Brassica campestris OX=3711 GN=BRASC179T45796Z PE=3 SV=1	43397	1241.27	3	10.1036
A0A0S2IBX6	A0A0S2IBX6_9CHLO	Photosystem I P700 chlorophyll a apoprotein A2 OS=Chlorogonium capillatum OX=71743 GN=psaB PE=3 SV=1	82056	1239.29	3	5.3061
A0A0S0ZIZ4	A0A0S0ZIZ4_9ASTE	Photosystem I (Fragment) OS=Iodes cirrhosa OX=1705841 GN=psaB PE=3 SV=1	82297	1233.68	3	5.3206
A0A1Z9TLZ4	A0A1Z9TLZ4_9BACT	Photosystem I OS=bacterium TMED277 OX=1986659 GN=CBE37_03820 PE=3 SV=1	81864	1233.52	3	4.3597
A0A088CIL4	A0A088CIL4_9CHLO	Photosystem I P700 chlorophyll a apoprotein A2 OS=Chloropicon primus OX=1764295 GN=psaB PE=3 SV=1	81716	1227.97	3	5.3134
A0A7L8XJ99	A0A7L8XJ99_9MAGN	Photosystem I P700 chlorophyll a apoprotein A2 OS=Taxillus yadoriki OX=2777184 GN=psaB PE=4 SV=1	82327	1219.39	3	5.3134
A0A6M6D7D7	A0A6M6D7D7_COMCM	Cytochrome b6 OS=Commelina communis OX=4744 GN=petB PE=3 SV=1	25131	1184.59	3	13.9013
A0A248RDT7	A0A248RDT7_9MONI	Photosystem I P700 chlorophyll a apoprotein A1 OS=Hypodematium crenatum OX=65731 GN=psaA PE=3 SV=1	83037	1168.87	3	4.5333
A0A218WP43	A0A218WP43_PUNGR	photosystem I reaction center subunit II_ chloroplastic-like OS=Punica granatum OX=22663 GN=LOC116209474 PE=3 SV=1	22426	1081.36	3	10.7317
A0A5C0Q091	A0A5C0Q091_9ASTE	Cytochrome f OS=Nasa triphylla OX=77620 GN=petA PE=3 SV=1	35216	1070.57	3	13.4375
A0A2J6M7Q8	A0A2J6M7Q8_LACSA	NAD(P)-bd_dom domain-containing protein OS=Lactuca sativa OX=4236 GN=LSAT_6X83821 PE=3 SV=1	67558	877.839	3	2.7778
A0A220NJ32	A0A220NJ32_9POAL	Cytochrome f OS=Nematopoa longipes OX=2017774 GN=petA PE=3 SV=1	35425	852.961	3	10.3125
A0A552A192	A0A552A192_MICAE	Photosystem I P700 chlorophyll a apoprotein A1 OS=Microcystis aeruginosa Ma_AC_P_19900807_S299 OX=2486264 GN=psaA PE=3 SV=1	82954	827.91	3	3.8615
A0A2U1PTW1	A0A2U1PTW1_ARTAN	Photosystem I OS=Artemisia annua OX=35608 GN=CTI12_AA113640 PE=3 SV=1	86383	819.311	3	4.0208
A0A5N6N6M1	A0A5N6N6M1_9ASTR	Maturase K OS=Mikania micrantha OX=192012 GN=matK PE=3 SV=1	119508	795.989	3	3.5581
A0A0E0EN70	A0A0E0EN70_9ORYZ	Cytochrome f OS=Oryza meridionalis OX=40149 PE=3 SV=1	98748	783.082	3	3.7887
A0A0E0KU15	A0A0E0KU15_ORYPU	Cytochrome f OS=Oryza punctata OX=4537 PE=3 SV=1	154007	722.358	3	2.3588
A0A6P0LMJ6	A0A6P0LMJ6_9CYAN	Photosystem I P700 chlorophyll a apoprotein OS=Moorea sp. SIO3G5 OX=2607837 GN=F6K56_00485 PE=3 SV=1	163519	575.455	3	2.6477
A0A2S6VGU1	A0A2S6VGU1_9CYAN	Ribulose bisphosphate carboxylase large chain OS=Chroococcidiopsis sp. TS-821 OX=1378066 GN=rbcL PE=3 SV=1	53256	514.745	3	7.3529
Q9SHE8	PSAF_ARATH	Photosystem I reaction center subunit III_ chloroplastic OS=Arabidopsis thaliana OX=3702 GN=PSAF PE=1 SV=1	24157	1991.74	2	9.0498
H8ZXF4	H8ZXF4_9EUGL	Photosystem I P700 chlorophyll a apoprotein A2 OS=Eutreptia viridis OX=96908 GN=psaB PE=3 SV=1	82234	1227.76	2	3.4106
C3VZZ3	C3VZZ3_PINAR	Photosystem I P700 chlorophyll a apoprotein A2 OS=Pinus armandii OX=88733 GN=psaB PE=3 SV=1	82436	1225.13	2	3.406
A0A5Q0UV98	A0A5Q0UV98_9FABA	Cytochrome b6 (Fragment) OS=Piptadeniastrum africanum OX=148720 GN=petB PE=3 SV=1	23930	1212.03	2	9.8592
A0A7H1CPA5	A0A7H1CPA5_9ROSI	Cytochrome b6 OS=Edgeworthia chrysantha OX=142181 GN=petB PE=3 SV=1	26467	1085.6	2	8.9744
A0A3G5CS36	A0A3G5CS36_9MONI	Cytochrome b6 OS=Anogramma chaerophylla OX=170708 GN=petB PE=3 SV=1	24215	981.088	2	11.1628
A0A2L1DF44	A0A2L1DF44_9FLOR	Photosystem I (Fragment) OS=Valeriemaya sp. 2TAS OX=2080263 GN=psaB PE=3 SV=1	44427	918.297	2	6.6667
A0A344V626	A0A344V626_9FLOR	Photosystem I P700 chlorophyll a apoprotein A1 OS=Gracilariopsis heteroclada OX=172978 GN=psaA PE=3 SV=1	84082	857.736	2	3.8462
A0A0U1ZHW1	A0A0U1ZHW1_9FLOR	Photosystem I (Fragment) OS=Sheathia confusa OX=373124 GN=psaB PE=3 SV=1	44514	857.455	2	6.6176
A0A0U1ZI29	A0A0U1ZI29_9FLOR	Photosystem I (Fragment) OS=Virescentia helminthosa OX=2684442 GN=psaB PE=3 SV=1	45151	852.993	2	6.5217
A0A1Z4LXH0	A0A1Z4LXH0_9CYAN	Photosystem I P700 chlorophyll a apoprotein A1 OS=Calothrix parasitica NIES-267 OX=1973488 GN=psaA_2 PE=3 SV=1	87635	849.896	2	2.7919
A0A0F6WHC1	A0A0F6WHC1_CYCTE	Photosystem I (Fragment) OS=Cyclophora tenuis OX=216820 GN=psaB PE=3 SV=1	71052	828.31	2	4.2789
A0A2H4MR15	A0A2H4MR15_9FLOR	Photosystem I (Fragment) OS=Kumanoa louisianae OX=1196391 GN=psaB PE=3 SV=1	45371	807.444	2	6.4904
A0A3G2R0J2	A0A3G2R0J2_9STRA	Photosystem I P700 chlorophyll a apoprotein A1 OS=Neotessella volvocina OX=2419522 GN=psaA PE=3 SV=1	83934	804.004	2	4.2384
A0A346IQA6	A0A346IQA6_9POAL	Cytochrome f OS=Paspalum simplex OX=151521 GN=petA PE=3 SV=1	35455	800.589	2	6.25
A0A3M2FZR8	A0A3M2FZR8_9CYAN	Photosystem I P700 chlorophyll a apoprotein A1 OS=Cyanobacteria bacterium J003 OX=2420340 GN=psaA PE=3 SV=1	84807	799.079	2	2.8609
A0A1Z1MM78	A0A1Z1MM78_9FLOR	Photosystem I P700 chlorophyll a apoprotein A2 OS=Dipterosiphonia australica OX=2007208 GN=psaB PE=3 SV=1	82548	791.992	2	3.6785
A0A173G046	A0A173G046_GASCM	Photosystem I P700 chlorophyll a apoprotein A1 OS=Gastroclonium compressum OX=1852973 GN=psaA PE=3 SV=1	83630	791.674	2	2.9255
A0A6H1U7N7	A0A6H1U7N7_9CHLO	Photosystem I OS=Stigeoclonium sp. FACHB-2430 OX=2725788 GN=psaB PE=3 SV=1	76429	790.346	2	3.9416
A0A023HHW1	A0A023HHW1_9EUGL	Photosystem I P700 chlorophyll a apoprotein A1 OS=Euglenaformis proxima OX=299110 GN=psaA PE=3 SV=1	83620	788.811	2	2.9294
A0A6U6D5M3	A0A6U6D5M3_GUITH	Photosystem I P700 chlorophyll a apoprotein A1 (Fragment) OS=Guillardia theta OX=55529 GN=GTHE00462_36283 PE=3 SV=1	85226	786.907	2	2.8721
A0A4D6WW87	A0A4D6WW87_9FLOR	Photosystem I P700 chlorophyll a apoprotein A1 OS=Gayliella sp. OX=2575623 GN=psaA PE=3 SV=1	83557	783.65	2	2.9255
A0A6L9YA54	A0A6L9YA54_9CYAN	Photosystem I P700 chlorophyll a apoprotein A1 OS=Moorea sp. SIO3E8 OX=2607830 GN=psaA PE=3 SV=1	81804	777.244	2	2.973
M9PRS1	M9PRS1_NEOHI	Photosystem I P700 chlorophyll a apoprotein A1 OS=Neoporphyra haitanensis OX=1262161 GN=psaA PE=3 SV=1	83248	776.641	2	2.9255
A0A2T1CTF1	A0A2T1CTF1_9CYAN	Photosystem I P700 chlorophyll a apoprotein A1 OS=Pleurocapsa sp. CCALA 161 OX=2107688 GN=psaA PE=3 SV=1	83309	775.194	2	2.9216
D1J7A3	D1J7A3_ECTSI	Photosystem I P700 chlorophyll a apoprotein A1 OS=Ectocarpus siliculosus OX=2880 GN=psaA PE=3 SV=1	83253	769.903	2	2.9333
A0A3G2QX19	A0A3G2QX19_9FLOR	Photosystem I P700 chlorophyll a apoprotein A1 OS=Gelidium gabrielsonii OX=2483892 GN=psaA PE=3 SV=1	83390	765.849	2	3.0585
A0A2W4UUA6	A0A2W4UUA6_9CYAN	Photosystem I P700 chlorophyll a apoprotein A1 OS=Leptolyngbya foveolarum OX=47253 GN=psaA PE=3 SV=1	83398	741.073	2	3.6939
A0A0Q3I8X3	A0A0Q3I8X3_BRADI	Cytochrome f OS=Brachypodium distachyon OX=15368 GN=BRADI_3g27333v3 PE=3 SV=1	33629	723.029	2	8.2237
A0A5Q0UZK2	A0A5Q0UZK2_PITDU	Cytochrome f (Fragment) OS=Pithecellobium dulce OX=404691 GN=petA PE=4 SV=1	22044	704.894	2	10.9453
A0A0K0ME65	A0A0K0ME65_9POAL	Cytochrome f OS=Sporobolus maritimus OX=49786 GN=petA PE=3 SV=1	35393	665.924	2	6.25
A0A6M4E2B0	A0A6M4E2B0_9FABA	Cytochrome f OS=Glycyrrhiza aspera OX=74709 GN=petA PE=3 SV=1	35367	590.824	2	6.25
A0A6P6FNM4	A0A6P6FNM4_ZIZJJ	Cytochrome f OS=Ziziphus jujuba OX=326968 GN=LOC112489432 PE=3 SV=1	56352	579.482	2	3.7773
A0A411L0T6	A0A411L0T6_9CARY	Cytochrome f OS=Spergula arvensis OX=325515 GN=petA PE=3 SV=1	35309	535.554	2	6.875
D3WCD5	D3WCD5_NEROL	Cytochrome f OS=Nerium oleander OX=63479 GN=petA PE=3 SV=1	35263	534.064	2	6.875
A0A0G3F6U8	A0A0G3F6U8_ROSOF	Cytochrome f OS=Rosmarinus officinalis OX=39367 GN=petA PE=3 SV=1	35108	515.422	2	6.875
A0A1C9CHL5	A0A1C9CHL5_PLOCA	Cytochrome f OS=Plocamium cartilagineum OX=31452 GN=petA PE=3 SV=1	35407	509.845	2	6.9401
A0A5C0Q210	A0A5C0Q210_9ASTE	Cytochrome f OS=Kirengeshoma palmata OX=39326 GN=petA PE=3 SV=1	35163	487.901	2	6.875
A0A2U8LL86	A0A2U8LL86_PILAM	Photosystem I P700 chlorophyll a apoprotein A2 OS=Pilularia americana OX=39634 GN=psaB PE=3 SV=1	82073	487.687	2	3.5422
G9IAY8	G9IAY8_9APIA	Cytochrome f OS=Eleutherococcus senticosus OX=82096 GN=petA PE=3 SV=1	35329	482.226	2	6.875
A0A1Z4TW48	A0A1Z4TW48_9CYAN	Photosystem I P700 chlorophyll a apoprotein OS=Fischerella sp. NIES-4106 OX=2005456 GN=psaB_2 PE=3 SV=1	67436	464.698	2	4.3189
A0A5J6CE86	A0A5J6CE86_9POAL	Cytochrome f OS=Eriocaulon decemflorum OX=2594721 GN=petA PE=3 SV=1	35409	442.66	2	6.875

[truncated: 3 more sheets: NDH-part UniProtKB_maize, NDH-part UniProtKB_PSI-NDH, Fig.2c ndh1spot UniProtKB_maize]
